# Supplementary material for: Digital fragment analysis of short tandem repeats by high‐throughput amplicon sequencing
Source: Ecol Evol. 2016 Jun 8;6(13):4502–12. doi: 10.1002/ece3.2221 (PMC4930997; doi:10.1002/ece3.2221)
Supplement: Supplementary file 4 — Table S3. Unique Alleles identified through sequencing (one tab‐delimited text file). [file ECE3-6-4502-s004.xlsx]

## Sheet: Sheet1
Table S3. Unique Alleles
Locus	Length	Version	Allele	Sequence
Oz06b	159	A	Oz06b_159_A	GGACGGTCACTCAGGAGAAAAAGAGGAGGTGGACAACAGAGAGGGAAGGATAAAAAGCCATGGAGGCAAGATACAGATGGACAGAGACAGACAGACAGATACACACATACACACACACACACACACAGAGTGGGGGGCCTGTCAGCAGGCTTCTTACAA
Oz06b	161	A	Oz06b_161_A	GGACGGTCACTCAGGAGAAAAAGAGGAGGTGGACAACAGAGAGGGAAGGATAAAAAGCCATGGAGGCAAGATACAGATGGACAGAGACAGACAGACAGATACACACATACACACACACACACACACACAGAGTGGGGGGCCTGTCAGCAGGCTTCTTACAA
Oz06b	165	A	Oz06b_165_A	GGACGGTCACTCAGGAGAAAAAGAGGAGGTGGACAACAGAGAGGGAAGGATAAAAAGCCATGGAGGCAAGATACAGATGGACAGAGACAGACAGACAGATACACACACACACACACACACACACACACACACAGAGTGGGGGGCCTGTCAGCAGGCTTCTTACAA
Oz06b	165	B	Oz06b_165_B	GGACGGTCACTCAGGAGAAAAAGAGGAGGTGGACAACAGAGAGGGAAGGATAAAAAGCCATGGAGGCAAGATACAGATGGACAGAGACAGACAGACAGATACACACATACACACACACACACACACACACACAGAGTGGGGGGCCTGTCAGCAGGCTTCTTACAA
Oz06b	167	A	Oz06b_167_A	GGACGGTCACTCAGGAGAAAAAGAGGAGGTGGACAACAGAGAGGGAAGGATAAAAAGCCATGGAGGCAAGATACAGATGGACAGAGACAGACAGACAGATACACACACACACACACACACACACACACACACACAGAGTGGGGGGCCTGTCAGCAGGCTTCTTACAA
Oz06b	167	B	Oz06b_167_B	GGACGGTCACTCAGGAGAAAAAGAGGAGGTGGACAACAGAGAGGGAAGGATAAAAAGCCATGGAGGCAAGATACAGATGGACAGAGACAGACAGACAGATACACACACACACACACACACACACACACACATACAGAGTGGGGGGCCTGTCAGCAGGCTTCTTACAA
Oz06b	167	C	Oz06b_167_C	GGACGGTCACTCAGGAGAAAAAGAGGAGGTGGACAACAGAGAGGGAAGGATAAAAAGCCATGGAGGCAAGATACAGATGGACAGAGACAGACAGACAGATACACACATACACACACACACACACACACACACACAGAGTGGGGGGCCTGTCAGCAGGCTTCTTACAA
Oz06b	169	A	Oz06b_169_A	GGACGGTCACTCAGGAGAAAAAGAGGAGGTGGACAACAGAGAGGGAAGGATAAAAAGCCATGGAGGCAAGATACAGATGGACAGAGACAGACAGACAGATACACACACACACACACACACACACACACACACACACAGAGTGGGGGGCCTGTCAGCAGGCTTCTTACAA
Oz06b	171	A	Oz06b_171_A	GGACGGTCACTCAGGAGAAAAAGAGGAGGTGGACAACAGAGAGGGAAGGATAAAAAGCCATGGAGGCAAGATACAGATGGACAGAGACAGACAGACAGATACACACACACACACACACACACACACACACACACACACAGAGTGGGGGGCCTGTCAGCAGGCTTCTTACAA
Oz06b	171	B	Oz06b_171_B	GGACGGTCACTCAGGAGAAAAAGAGGAGGTGGACAACAGAGAGGGAAGGATAAAAAGCCATGGAGGCAAGATACAGATGGACAGAGACAGACAGACAGATACACACATACACACACACACACACACACACACACACACAGAGTGGGGGGCCTGTCAGCAGGCTTCTTACAA
Oz06b	173	A	Oz06b_173_A	GGACGGTCACTCAGGAGAAAAAGAGGAGGTGGACAACAGAGAGGGAAGGATAAAAAGCCATGGAGGCAAGATACAGATGGACAGAGACAGACAGACAGATACACACACACACACACACACACACACACACACACACACACAGAGTGGGGGGCCTGTCAGCAGGCTTCTTACAA
Oz06b	175	A	Oz06b_175_A	GGACGGTCACTCAGGAGAAAAAGAGGAGGTGGACAACAGAGAGGGAAGGATAAAAAGCCATGGAGGCAAGATACAGATGGACAGAGACAGACAGACAGATACACACACACACACACACACACACACACACACACACACACACAGAGTGGGGGGCCTGTCAGCAGGCTTCTTACAA
Oz06b	177	A	Oz06b_177_A	GGACGGTCACTCAGGAGAAAAAGAGGAGGTGGACAACAGAGAGGGAAGGATAAAAAGCCATGGAGGCAAGATACAGATGGACAGAGACAGACAGACAGATACACACATACACACACACACACACACACACACACACACACACACAGAGTGGGGGGCCTGTCAGCAGGCTTCTTACAA
Oz06b	179	A	Oz06b_179_A	GGACGGTCACTCAGGAGAAAAAGAGGAGGTGGACAACAGAGAGGGAAGGATAAAAAGCCATGGAGGCAAGATACAGATGGACAGAGACAGACAGACAGATACACACACACACACACACACACACACACACACACACACACACACACAGAGTGGGGGGCCTGTCAGCAGGCTTCTTACAA
Oz06b	181	A	Oz06b_181_A	GGACGGTCACTCAGGAGAAAAAGAGGAGGTGGACAACAGAGAGGGAAGGATAAAAAGCCATGGAGGCAAGATACAGATGGACAGAGACAGACAGACAGATACACACACACACACACACACACACACACACACACACACACACACACACAGAGTGGGGGGCCTGTCAGCAGGCTTCTTACAA
Oz06b	181	B	Oz06b_181_B	GGACGGTCACTCAGGAGAAAAAGAGGAGGTGGACAACAGAGAGGGAAGGATAAAAAGCCATGGAGGCAAGATACAGATGGACAGAGACAGACAGACAGATACACACATACACACACACACACACACACACACACACACACACACACACAGAGTGGGGGGCCTGTCAGCAGGCTTCTTACAA
Oz06b	183	A	Oz06b_183_A	GGACGGTCACTCAGGAGAAAAAGAGGAGGTGGACAACAGAGAGGGAAGGATAAAAAGCCATGGAGGCAAGATACAGATGGACAGAGACAGACAGACAGATACACACACACACACACACACACACACACACACACACACACACACACACACAGAGTGGGGGGCCTGTCAGCAGGCTTCTTACAA
Oz06b	185	A	Oz06b_185_A	GGACGGTCACTCAGGAGAAAAAGAGGAGGTGGACAACAGAGAGGGAAGGATAAAAAGCCATGGAGGCAAGATACAGATGGACAGAGACAGACAGACAGATACACACACACACACACACACACACACACACACACACACACACACACACACACAGAGTGGGGGGCCTGTCAGCAGGCTTCTTACAA
Oz06b	189	A	Oz06b_189_A	GGACGGTCACTCAGGAGAAAAAGAGGAGGTGGACAACAGAGAGGGAAGGATAAAAAGCCATGGAGGCAAGATACAGATGGACAGAGACAGACAGACAGATACACACACACACACACACACACACACACACACACACACACACACACACACACACACAGAGTGGGGGGCCTGTCAGCAGGCTTCTTACAA
Oz08b	228	A	Oz08b_228_A	TATGGGACTGACGGCTAAGGGCTGGGTGTGTGAAGTAAGATGGACATGTGCCCCCCCTCACACACACACACACATCTCTCTCTGTCTCTCTCTCTCTCACACACACACACACATACATACACTGATCTTTCCACTGGTAATATCTTCAGTCCTTAGAAAGCAGATCAGGAAGTCGGTTCTGATGGCCTAGTCTGACTTGTTCAATTACAGGTCATCAAGGCAGAGTCC
Oz08b	230	A	Oz08b_230_A	TATGGGACTGACGGCTAAGGGCTGGGTGTGTGAAGTAAGATGGACATGTGCCCCCCCTCACACACACACACACACATCTCTCTCTGTCTCTCTCTCTCACACACACACACACACATACATACACTGATCTTTCCACTGGTAATATCTTCAGTCCTTAGAAAGCAGATCAGGAAGTCGGTTCTGATGGCCTAGTCTGACTTGTTCAATTACAGGTCATCAAGGCAGAGTCC
Oz08b	230	B	Oz08b_230_B	TATGGGACTGACGGCTAAGGGCTGGGTGTGTGAAGTAAGATGGACATGTGCCCCCCCTCACACACACACACACACATCTCTCTCTGTCTCTCTCTCTCTCACACACACACACACATACATACACTGATCTTTCCACTGGTAATATCTTCAGTCCTTAGAAAGCAGATCAGGAAGTCGGTTCTGATGGCCTAGTCTGACTTGTTCAATTACAGGTCATCAAGGCAGAGTCC
Oz08b	230	C	Oz08b_230_C	TATGGGACTGACGGCTAAGGGCTGGGTGTGTGAAGTAAGATGGACATGTGCCCCCCCTCACACACACACACACATCTCTCTCTGTCTCTCTCTCTCTCTCTCTCACACACACACATACATACACTGATCTTTCCACTGGTAATATCTTCAGTCCTTAGAAAGCAGATCAGGAAGTCGGTTCTGATGGCCTAGTCTGACTTGTTCAATTACAGGTCATCAAGGCAGAGTCC
Oz08b	232	A	Oz08b_232_A	TATGGGACTGACGGCTAAGGGCTGGGTGTGTGAAGTAAGATGGACATGTGCCCCCCCTCACACACACACACACACATCTCTCTCTGTCTCTCTCTCTCTCTCACACACACACACACATACATACACTGATCTTTCCACTGGTAATATCTTCAGTCCTTAGAAAGCAGATCAGGAAGTCGGTTCTGATGGCCTAGTCTGACTTGTTCAATTACAGGTCATCAAGGCAGAGTCC
Oz08b	234	A	Oz08b_234_A	TATGGGACTGACGGCTAAGGGCTGGGTGTGTGAAGTAAGATGGACATGTGCCCCCCCCCTCACACACACACACACATCTCTCTCTGTCTCTCTCTCTCTCTTTCTCACACACACACACATACATACACTGATCTTTCCACTGGTAATATCTTCAGTCCTTAGAAAGCAGATCAGGAAGTCGGTTCTGATGGCCTAGTCTGACTTGTTCAATTACAGGTCATCAAGGCAGAGTCC
Oz08b	234	B	Oz08b_234_B	TATGGGACTGACGGCTAAGGGCTGGGTGTGTGAAGTAAGATGGACATGTGCCCCCCCTCACACACACACACACACATCTCTCTCTGTCTCTCTCTCTCTCTTTCTCACACACACACACATACATACACTGATCTTTCCACTGGTAATATCTTCAGTCCTTAGAAAGCAGATCAGGAAGTCGGTTCTGATGGCCTAGTCTGACTTGTTCAATTACAGGTCATCAAGGCAGAGTCC
Oz08b	235	A	Oz08b_235_A	TATGGGACTGACGGCTAAGGGCTGGGTGTGTGAAGTAAGATGGACATGTGCCCCCCCCACATCTCTCTCTGTCTCTCTCTGTCTCTCTCTCTCTCTCTCTCTCTCTCACACACACACACATACATACACTGATCTTTCCACTGGTAATATCTTCAGTCCTTAGAAAGCAGATCAGGAAGTCGGTTCTGATGGCCTAGTCTGACTTGTTCAATTACAGGTCATCAAGGCAGAGTCC
Oz08b	235	B	Oz08b_235_B	TATGGGACTGACGGCTAAGGGCTGGGTGTGTGAAGTAAGATGGACATGTGCCCCCCCCACATCTCTCTCTGTCTCTCTCTGTCTCTCTCTCTCTCTCTCTCTCTCTCTCACACACACACATACATACACTGATCTTTCCACTGGTAATATCTTCAGTCCTTAGAAAGCAGATCAGGAAGTCGGTTCTGATGGCCTAGTCTGACTTGTTCAATTACAGGTCATCAAGGCAGAGTCC
Oz08b	242	A	Oz08b_242_A	TATGGGACTGACGGCTAAGGGCTGGGTGTGTGAAGTAAGATGGACATGTGCCCCCCCTCACACACACACACACACATCTCTCTCTGTCTCTCTCTGTCTCTCTCTCTCTCTCTCACACACACACACATACATACACTGATCTTTCCACTGGTAATATCTTCAGTCCTTAGAAAGCAGATCAGGAAGTCGGTTCTGATGGCCTAGTCTGACTTGTTCAATTACAGGTCATCAAGGCAGAGTCC
Oz08b	244	A	Oz08b_244_A	TATGGGACTGACGGCTAAGGGCTGGGTGTGTAAAGTAAGATGGACATGTGCCCCCCCTCACACACACACACACACATCTCTCTCTGTCTCTCTCTGTCTCTCTCTCTCTCTCTCTCACACACACACACATACATACACTGATCTTTCCACTGGTAATATCTTCAGTCCTTAGAAAGCAGATCAGGAAGTCGGTTCTGAAGGCCTAGTCTGACTTGTTCAATTACAGGTCATCAAGGCAGAGTCC
Oz08b	244	B	Oz08b_244_B	TATGGGACTGACGGCTAAGGGCTGGGTGTGTGAAGTAAGATGGACATGTGCCCCCCCTCACACACACACACACACATCTCTCTCTGTCTCTCTCTGTCTCTCTCTCTCTCTCTCACACACACACACACATACATACACTGATCTTTCCACTGGTAATATCTTCAGTCCTTAGAAAGCAGATCAGGAAGTCGGTTCTGAAGGCCTAGTCTGACTTGTTCAATTACAGGTCATCAAGGCAGAGTCC
Oz08b	244	C	Oz08b_244_C	TATGGGACTGACGGCTAAGGGCTGGGTGTGTGAAGTAAGATGGACATGTGCCCCCCCTCACACACACACACACACATCTCTCTCTGTCTCTCTCTGTCTCTCTCTCTCTCTCTCTCACACACACACACATACATACACTGATCTTTCCACTGGTAATATCTTCAGTCCTTAGAAAGCAGATCAGGAAGTCGGTTCTGAAGGCCTAGTCTGACTTGTTCAATTACAGGTCATCAAGGCAGAGTCC
Oz08b	254	A	Oz08b_254_A	TATGGGACTGACGGCTAAGGGCTGGGTGTGTGAAGTAAGATGGACATGTGCCCCCCCTCACACACACACACACACATCTCTCTCTGTCTCTCTCTGTCTCTCTCTGTCTCTCTCTCTCTCTCTCTCACACACACACACATACATACACTGATCTTTCCACTGGTAATATCTTCAGTCCTTAGAAAGCAGATCAGGAAGTCGGTTCTGAAGGCCTAGTCTGACTTGTTCAATTACAGGTCATCAAGGCAGAGTCC
Oz08b	256	A	Oz08b_256_A	TATGGGACTGACGGCTAAGGGCTGGGTGTGTGAAGTAAGATGGACATGTGCCCCCCCTCACACACACACACACACATCTCTCTCTGTCTCTCTCTGTCTCTCTCTGTCTCTCTCTCTCTCTCTCTCTCACACACACACACATACATACACTGATCTTTCCACTGGTAATATCTTCAGTCCTTAGAAAGCAGATCAGGAAGTCGGTTCTGAAGGCCTAGTCTGACTTGTTCAATTACAGGTCATCAAGGCAGAGTCC
Oz16b	177	A	Oz16b_177_A	CTGTTCCACACACATGCACATGTATATCACACACACACACATACACACACAAGTTGAGCAAGGATTGTACAAAGGAAGATATGCAGAGAAGCACATTGAAAAAGGGCTCAATATCATTAGTTATCAAGAAGAGGCTAACTGAAGCCCATGAGCAGCACCAGACACCAGGAAGAGCAA
Oz16b	181	A	Oz16b_181_A	CTGTTCCACACACATGCACATGTATATCACACACACACACACACACACACACACAAGTTGAGCAAGGATTGTACAAAGGAAGATATGCAGAGAAGCACATTGAAAAAGGGCTCAATATCATTAGTTATCAAGAAGAGGCTAACTGAAGCCCATGAGCAGCACCAGACACCAGGAAGAGCAA
Oz16b	181	B	Oz16b_181_B	CTGTTCCACACACATGCACATGTATATCACACACACACACACACATACACACACAAGTTGAGCAAGGATTGTACAAAGGAAGATATGCAGAGAAGCACATTGAAAAAGGGCTCAATATCATTAGTTATCAAGAAGAGGCTAACTGAAGCCCATGAACAGCACCAGACACCAGGAAGAGCAA
Oz16b	183	A	Oz16b_183_A	CTGTTCCACACACATGCACATGTATATCACACACACACACACACACACACACACACAAATTGAGCAAGGATTGTACAAAGGAAGATATGCAGAGAAGCACATTGAAAAAGGGCTCAATATCATTAGTTATCAAGAAGAGGCTAACTGAAGCCCATGAGCAGCACCAGACACCAGGAAGAGCAA
Oz16b	183	B	Oz16b_183_B	CTGTTCCACACACATGCACATGTATATCACACACACACACACACACACACACACACAAGTTGAGCAAGGATTGTACAAAGGAAGATATGCAGAGAAGCACATTGAAAAAGGGCTCAATATCATTAGTTATCAAGAAGAGGCTAACTGAAGCCCATGAGCAGCACCAGACACCAGGAAGAGCAA
Oz16b	185	A	Oz16b_185_A	CTGTTCCACACACATGCACATGTATATCACACACACACACACACACACACACACACACAAGTTGAGCAAGGATTGTACAAAGGAAGATATGCAGAGAAGCACATTGAAAAAGGGCTCAATATCATTAGTTATCAAGAAGAGGCTAACTGAAGCCCATGAGCAGCACCAGACACCAGGAAGAGCAA
Oz16b	187	A	Oz16b_187_A	CTGTTCCACACACATGCACATGTATATCACACACACACACACACACACACACACACACACAAGTTGAGCAAGGATTGTACAAAGGAAGATATGCAGAGAAGCACATTGAAAAAGGGCTCAATATCATTAGTTATCAAGAAGAGGCTAACTGAAGCCCATGAGCAGCACCAGACACCAGGAAGAGCAA
Oz16b	189	A	Oz16b_189_A	CTGTTCCACACACATGCACATGTATATCACACACACACACACACACACACACACACACACACAAGTTGAGCAAGGATTGTACAAAGGAAGATATGCAGAGAAGCACATTGAAAAAGGGCTCAATATCATTAGTTATCAAGAAGAGGCTAACTGAAGCCCATGAGCAGCACCAGACACCAGGAAGAGCAA
Oz16b	191	A	Oz16b_191_A	CTGTTCCACACACATGCACATGTATATCACACACACACACACACACACACACACACACACACACAAGTTGAGCAAGGATTGTACAAAGGAAGATATGCAGAGAAGCACATTGAAAAAGGGCTCAATATCATTAGTTATCAAGAAGAGGCTAACTGAAGCCCATGAGCAGCACCAGACACCAGGAAGAGCAA
Oz16b	191	B	Oz16b_191_B	CTGTTCCACACACATGCACATGTATATCACACACACACACACACACACACACACACACACACACAAGTTGAGCAAGGATTGTACAAAGGAAGATATGCAGAGAAGCACATTGAAAAAGGGCTCAATATCGTTAGTTATCAAGAAGAGGCTAACTGAAGCCCATGAGCAGCACCAGACACCAGGAAGAGCAA
Oz16b	193	A	Oz16b_193_A	CTGTTCCACACACATGCACATGTATATCACACACACACACACACACACACACACACACACACACACAAGTTGAGCAAGGATTGTACAAAGGAAGATATGCAGAGAAGCACATTGAAAAAGGGCTCAATATCGTTAGTTATCAAGAAGAGGCTAACTGAAGCCCATGAGCAGCACCAGACACCAGGAAGAGCAA
Oz16b	193	B	Oz16b_193_B	CTGTTCCACACACATGCACATGTATATCACACACACACACACACACATACACACACACACACACACAAGTTGAGCAAGGATTGTACAAAGGAAGATATGCAGAGAAGCACTTTGAAAAAGGGCTCAATATCATTAGTTATCAAGAAGAGGCTAACTGAAGCCCATGAGCAGCACCAGACACCAGGAAGAGCAA
Oz16b	199	A	Oz16b_199_A	CTGTTCCACACACATGCACATGTATATCACACACACACACACACACACACACACACACACACACACACACACAAGTTGAGCAAGGATTGTACAAAGGAAGATATGCAGAGAAGCACATTGAAAAAGGGCTCAATATCGTTAGTTATCAAGAAGAGGCTAACTGAAGCCCATGAGCAGCACCAGACACCAGGAAGAGCAA
Oz16b	201	A	Oz16b_201_A	CTGTTCCACACACATGCACATGTATATCACACACACACACACACACACACACACACACACACACACACACACACAAGTTGAGCAAGGATTGTACAAAGGAAGATATGCAGAGAAGCACATTGAAAAAGGGCTCAATATCGTTAGTTATCAAGAAGAGGCTAACTGAAGCCCATGAGCAGCACCAGACACCAGGAAGAGCAA
Oz16b	201	B	Oz16b_201_B	CTGTTCCACACACATGCACATGTATATCACACACACACACATACACACACATACACACACACACACACACACACAAGTTGAGCAAGGATTGTACAAAGGAAGATATGCAGAGAAGCACATTGAAAAAGGGCTCAATATCATTAGTTATCAAGAAGAGGCTAACTGAAGCCCATGAGCAGCACCAGACACCAGGAAGAGCAA
Oz16b	203	A	Oz16b_203_A	CTGTTCCACACACATGCACATGTATATCACACACACACACACACACACACACACACACACACACACACACACACACAAGTTGAGCAAGGATTGTACAAAGGAAGATATGCAGAGAAGCACATTGAAAAAGGGCTCAATATCGTTAGTTATCAAGAAGAGGCTAACTGAAGCCCATGAGCAGCACCAGACACCAGGAAGAGCAA
Oz16b	203	B	Oz16b_203_B	CTGTTCCACACACATGCACATGTATATCACACACACACACATACACACACATACACACACACACACACACACACACAAGTTGAGCAAGGATTGTACAAAGGAAGATATGCAGAGAAGCACATTGAAAAAGGGCTCAATATCATTAGTTATCAAGAAGAGGCTAACTGAAGCCCATGAGCAGCACCAGACACCAGGAAGAGCAA
Oz16b	203	C	Oz16b_203_C	CTGTTCCACACACATGCACATGTATATCACACACACACATACACACATACACACACATACACACACACACACACACAAGTTGAGCAAGGATTGTACAAAGGAAGATATGCAGAGAAGCACATTGAAAAAGGGCTCAATATCATTAGTTATCAAGAAGAGGCTAACTGAAGCCCATGAGCAGCACCAGACACCAGGAAGAGCAA
Oz16b	205	A	Oz16b_205_A	CTGTTCCACACACATGCACATGTATATCACACACACACACATACACACACATACACACACACACACACACACACACACAAGTTGAGCAAGGATTGTACAAAGGAAGATATGCAGAGAAGCACATTGAAAAAGGGCTCAATATCATTAGTTATCAAGAAGAGGCTAACTGAAGCCCATGAGCAGCACCAGACACCAGGAAGAGCAA
Oz16b	207	A	Oz16b_207_A	CTGTTCCACACACATGCACATGTATATCACACACACACACACACACACACACACACACACACACACACACACACACACACAAGTTGAGCAAGGATTGTACAAAGGAAGATATGCAGAGAAGCACATTGAAAAAGGGCTCAATATCGTTAGTTATCAAGAAGAGGCTAACTGAAGCCCATGAGCAGCACCAGACACCAGGAAGAGCAA
Oz16b	207	B	Oz16b_207_B	CTGTTCCACACACATGCACATGTATATCACACACACACACACATACACACACATACACACACACACACACACACACACACAAGTTGAGCAAGGATTGTACAAAGGAAGATATGCAGAGAAGCACATTGAAAAAGGGCTCAATATCATTAGTTATCAAGAAGAGGCTAACTGAAGCCCATGAGCAGCACCAGACACCAGGAAGAGCAA
Oz16b	209	A	Oz16b_209_A	CTGTTCCACACACATGCACATGTATATCACACACACACACACATACACACACATACACACACACACACACACACACACACACAAGTTGAGCAAGGATTGTACAAAGGAAGATATGCAGAGAAGCACATTGAAAAAGGGCTCAATATCATTAGTTATCAAGAAGAGGCTAACTGAAGCCCATGAGCAGCACCAGACACCAGGAAGAGCAA
Oz16b	213	A	Oz16b_213_A	CTGTTCCACACACATGCACATGTATATCACACACACACACACACACACACACACACACACACACACACACACACACACACACACACAAGTTGAGCAAGGATTGTACAAAGGAAGATATGCAGAGAAGCACATTGAAAAAGGGCTCAATATCGTTAGTTATCAAGAAGAGGCTAACTGAAGCCCATGAGCAGCACCAGACACCAGGAAGAGCAA
Oz16b	213	B	Oz16b_213_B	CTGTTCCACACACATGCACATGTATATCACACACACACACACATACACACACATACACACACACACACACACACACACACACACACAAGTTGAGCAAGGATTGTACAAAGGAAGATATGCAGAGAAGCACATTGAAAAAGGGCTCAATATCATTAGTTATCAAGAAGAGGCTAACTGAAGCCCATGAGCAGCACCAGACACCAGGAAGAGCAA
Oz16b	215	A	Oz16b_215_A	CTGTTCCACACACATGCACATGTATATCACACACACACACACACACACACACACACACACACACACACACACACACACACACACACACAAGTTGAGCAAGGATTGTACAAAGGAAGATATGCAGAGAAGCACATTGAAAAAGGGCTCAATATCGTTAGTTATCAAGAAGAGGCTAACTGAAGCCCATGAGCAGCACCAGACACCAGGAAGAGCAA
Oz17b	215	A	Oz17b_215_A	AGTCTGGAATCTTTGCAAGGCACCTAAGTGTGTGTGTGTGTGTGTGTGTGTGTGGGGGGGAGAGAGAGAGAGAGAGAGAGAGAGAGAGAGAGAGAGAGAAACTGGACTCAGCACACAGGTACAGGGGAGAAGAAAGTTTTTTGCTGACAGTTATATCACAGAGTTAGGAAAGCCTTTGAGGCTACCCAGTGAAGACCCAACCAGAAAACATGGCA
Oz17b	216	A	Oz17b_216_A	AGTCTGGAATCTTTGCAAGGCACCTAAGTGTGTGTGTGTGTGTGTGTGTGGAGAGAGAGAGAGAGAGAGAGAGAGAGAGAGAGAGAGAGAGAGAGAGAGAAACTGGACTCAGCACACAGGTACAGGGGAGAAGAAAGTTTTTTGCTGACAGTTATATCACAGAGTTAGGAAAGCCTTTGAGGCTACCCAGTGAAGACCCAACCAGAAAACATGGCA
Oz17b	217	A	Oz17b_217_A	AGTCTGGAATCTTTGCAAGGCACCTAAGTGTGTGTGTGTGTGTGTGTGTGTGGGGGGGAGAGAGAGAGAGAGAGAGAGAGAGAGAGAGAGAGAGAGAGAGAAACTGGACTCAGCACACAGGTACAGGGGAGAAGAAAGTTTTTTGCTGACAGTTATATCACAGAGTTAGGAAAGCCTTTGAGGCTACCCAGTGAAGACCCAACCAGAAAACATGGCA
Oz17b	217	B	Oz17b_217_B	AGTCTGGAATCTTTGCAAGGCACCTAAGTGTGTGTGTGTGTGTGTGTGTGTGGGGGGGGGAGAGAGAGAGAGAGAGAGAGAGAGAGAGAGAGAGAGAGAGAAACTGGACTCAGCACACAGGTACAGGGGAGAAGAAAGTTTTTTGCTGACAGTTATATCACAGAGTTAGGAAAGCCTTTGAGGCTACCCAGTGAAGACCCAACCAGAAAACATGGCA
Oz17b	220	A	Oz17b_220_A	AGTCTGGAATCTTTGCAAGGCACCTAAGTGTGTGTGTGTGTGTGTGTGTGTGTGTGTGGGGAGAGAGAGAGAGAGAGAGAGAGAGAGAGAGAGAGAGAGAGAGAAACTGGACTCAGCACACAGGTACAGGGGAGAAGAAAGTTTTTTGCTGACAGTTATATCACAGAGTTAGGAAAGCCTTTGAGGCTACCCAGTGAAGACCCAACCAGAAAACATGGCA
Oz17b	220	B	Oz17b_220_B	AGTCTGGAATCTTTGCAAGGCACCTAAGTGTGTGTGTGTGTGTGTGTGTGTGTGTGTGTGGAGAGAGAGAGAGAGAGAGAGAGAGAGAGAGAGAGAGAGAGAGAAACTGGACTCAGCACACAGGTACAGGGAAGAAGAAAGTTTTTTGCTGACAGTTATATCACAGAGTTAGGAAAGCCTTTGAGGCTACCCAGTGAAGACCCAACCAGAAAACATGGCA
Oz17b	220	C	Oz17b_220_C	AGTCTGGAATCTTTGCAAGGCACCTAAGTGTGTGTGTGTGTGTGTGTGTGTGTGTGTGTGTGGAGAGAGAGAGAGAGAGAGAGAGAGAGAGAGAGAGAGAGAGAAACTGGACTCAGCACACAGGTACAGGGAAGAAGAAAGTTTTTTGCTGACAGTTATATCACAGAGTTAGGAAAGCCTTTGAGGCTACCCAGTGAAGACCCAACCAGAAAACATGGCA
Oz17b	221	A	Oz17b_221_A	AGTCTGGAATCTTTGCAAGGCACCTAAGTGTGTGTGTGTGTGTGTGTGTGTGTGGGGGAGAGAGAGAGAGAGAGAGAGAGAGAGAGAGAGAGAGAGAGAGAGAGAAACTGGACTCAGCACACAGGTACAGGGGAGAAGAAAGTTTTTTGCTGACAGTTATATCACAGAGTTAGGAAAGCCTTTGAGGCTACCCAGTGAAGACCCAACCAGAAAACATGGCA
Oz17b	222	A	Oz17b_222_A	AGTCTGGAATCTTTGCAAGGCACCTAAGTGTGTGTGTGTGTGTGTGTGTGTGTGTGTGGGGAGAGAGAGAGAGAGAGAGAGAGAGAGAGAGAGAGAGAGAGAGAGAAACTGGACTCAGCACACAGGTACAGGGGAGAAGAAAGTTTTTTGCTGACAGTTATATCACAGAGTTAGGAAAGCCTTTGAGGCTACCCAGTGAAGACCCAACCAGAAAACATGGCA
Oz17b	224	A	Oz17b_224_A	AGTCTGGAATCTTTGCAAGGCACCTAAGTGTGTGTGTGTGTGTGTGTCTGTGTGTGTGTGGAGAAAGAGAGAGAGAGAGAGAGAGAGAGAGAGAGAGAGAGAGAGAGAAACTGGACTCAGCACACAGGTACAGGGGAGAAGAAAGTTTTTTGCTGACAGTTATATCACAGAGTTAGGAAAGCCTTTGAGGCTACCCAGTGAAGACCCAACCAGAAAACATGGCA
Oz17b	224	B	Oz17b_224_B	AGTCTGGAATCTTTGCAAGGCACCTAAGTGTGTGTGTGTGTGTGTGTGTGTGTGTGGGGGGAGAGAGAGAGAGAGAGAGAGAGAGAGAGAGAGAGAGAGAGAGAGAGAAACTGGACTCAGCACACAGGTACAGGGGAGAAGAAAGTTTTTTGCTGACAGTTATATCACAGAGTTAGGAAAGCCTTTGAGGCTACCCAGTGAAGACCCAACCAGAAAACATGGCA
Oz17b	224	C	Oz17b_224_C	AGTCTGGAATCTTTGCAAGGCACCTAAGTGTGTGTGTGTGTGTGTGTGTGTGTGTGTGGGGAGAGAGAGAGAGAGAGAGAGAGAGAGAGAGAGAGAGAGAGAGAGAGAAACTGGACTCAGCACACAGGTACAGGGGAGAAGAAAGTTTTTTGCTGACAGTTATATCACAGAGTTAGGAAAGCCTTTGAGGCTACCCAGTGAAGACCCAACCAGAAAACATGGCA
Oz17b	226	A	Oz17b_226_A	AGTCTGGAATCTTTGCAAGGCACCTAAGTGTGTGTGTGTGTGTGTGTGTGTGTGTGTGGGGAGAGAGAGAGAGAGAGAGAGAGAGAGAGAGAGAGAGAGAGAGAGAGAGAAACTGGACTCAGCACACAGGTACAGGGGAGAAGAAAGTTTTTTGCTGACAGTTATATCACAGAGTTAGGAAAGCCTTTGAGGCTACCCAGTGAAGACCCAACCAGAAAACATGGCA
Oz17b	226	B	Oz17b_226_B	AGTCTGGAATCTTTGCAAGGCACCTAAGTGTGTGTGTGTGTGTGTGTGTGTGTGTGTGTGGGGAGAGAGAGAGAGAGAGAGAGAGAGAGAGAGAGAGAGAGAGAGAGAGAAACTGGACTCAGCACACAGGTACAGGGGAGAAGAAAGTTTTTTGCTGACAGTTATATCACAGAGTTAGGAAAGCCTTTGAGGCTACCCAGTGAAGACCCAACCAGAAAACATGGCA
Oz17b	228	A	Oz17b_228_A	AGTCTGGAATCTTTGCAAGGCACCTAAGTGTGTGTGTGTGTGTGTGTGTGTGGGGGGAGAGAGAGAGAGAGAGAGAGAGAGAGAGAGAGAGAGAGAGAGAGAGAGAGAGAGAAACTGGACTCAGCACACAGGTACAGGGGAGAAGAAAGTTTTTTGCTGACAGTTATATCACAGAGTTAGGAAAGCCTTTGAGGCTACCCAGTGAAGACCCAACCAGAAAACATGGCA
Oz17b	228	B	Oz17b_228_B	AGTCTGGAATCTTTGCAAGGCACCTAAGTGTGTGTGTGTGTGTGTGTGTGTGTGGGGAGAGAGAGAGAGAGAGAGAGAGAGAGAGAGAGAGAGAGAGAGAGAGAGAGAGAGAAACTGGACTCAGCACACAGGTACAGGGGAGAAGAAAGTTTTTTGCTGACAGTTATATCACAGAGTTAGGAAAGCCTTTGAGGCTACCCAGTGAAGACCCAACCAGAAAACATGGCA
Oz17b	228	C	Oz17b_228_C	AGTCTGGAATCTTTGCAAGGCACCTAAGTGTGTGTGTGTGTGTGTGTGTGTGTGTGGGGGGAGAGAGAGAGAGAGAGAGAGAGAGAGAGAGAGAGAGAGAGAGAGAGAGAGAAACTGGACTCAGCACACAGGTACAGGGGAGAAGAAAGTTTTTTGCTGACAGTTATATCACAGAGTTAGGAAAGCCTTTGAGGCTACCCAGTGAAGACCCAACCAGAAAACATGGCA
Oz17b	230	A	Oz17b_230_A	AGTCTGGAATCTTTGCAAGGCACCTAAGTGTGTGTGTGTGTGTGTGTGTGTGTGGGGAGAGAGAGAGAGAGAGAGAGAGAGAGAGAGAGAGAGAGAGAGAGAGAGAGAGAGAGAAACTGGACTCAGCACACAGGTACAGGGGAGAAGAAAGTTTTTTGCTGACAGTTATATCACAGAGTTAGGAAAGCCTTTGAGGCTACCCAGTGAAGACCCAACCAGAAAACATGGCA
Oz17b	230	B	Oz17b_230_B	AGTCTGGAATCTTTGCAAGGCACCTAAGTGTGTGTGTGTGTGTGTGTGTGTGTGTGTGTGTGTGGGGAGAGAGAGAGAGAGAGAGAGAGAGAGAGAGAGAGAGAGAGAGAGAGAAACTGGACTCAGCACACAGGTACAGGGAAGAAGAAAGTTTTTTGCTGACAGTTATATCACAGAGTTAGGAAAGCCTTTGAGGCTACCCAGTGAAGACCCAACCAGAAAACATGGCA
Oz17b	232	A	Oz17b_232_A	AGTCTGGAATCTTTGCAAGGCACCTAAGTGTGTGTGTGTGTGTGTGTGTGTGTGTGTGTGTGTGGGGAGAGAGAGAGAGAGAGAGAGAGAGAGAGAGAGAGAGAGAGAGAGAGAGAAACTGGACTCAGCACACAGGTACAGGGAAGAAGAAAGTTTTTTGCTGACAGTTATATCACAGAGTTAGGAAAGCCTTTGAGGCTACCCAGTGAAGACCCAACCAGAAAACATGGCA
Oz17b	232	B	Oz17b_232_B	AGTCTGGAATCTTTGCAAGGCACCTAAGTGTGTGTGTGTGTGTGTGTGTGTGTGTGTGTGTGTGTGGAGAGAGAGAGAGAGAGAGAGAGAGAGAGAGAGAGAGAGAGAGAGAGAGAAACTGGACTCAGCACACAGGTACAGGGAAGAAGAAAGTTTTTTGCTGACAGTTATATCACAGAGTTAGGAAAGCCTTTGAGGCTACCCAGTGAAGACCCAACCAGAAAACATGGCA
Oz17b	234	A	Oz17b_234_A	AGTCTGGAATCTTTGCAAGGCACCTAAGTGTGTGTGTGTGTGTGTGTGTGTGTGTGTGGAGAAAGAGAGAGAGAGAGAGAGAGAGAGAGAGAGAGAGAGAGAGAGAGAGAGAGAGAGAAACTGGACTCAGCACACAGGTACAGGGGAGAAGAAAGTTTTTTGCTGACAGTTATATCACAGAGTTAGGAAAGCCTTTGAGGCTACCCAGTGAAGACCCAACCAGAAAACATGGCA
Oz17b	234	B	Oz17b_234_B	AGTCTGGAATCTTTGCAAGGCACCTAAGTGTGTGTGTGTGTGTGTGTGTGTGTGTGTGGGGAGAGAGAGAGAGAGAGAGACTGAGAGAGAGAGAGAGAGAGAGAGAGAGAGAGAGAGAAACTGGACTCAGCACACAGGTACAGGGGAGAAGAAAGTTTTTTGCTGACAGTTATATCACAGAGTTAGGAAAGCCTTTGAGGCTACCCAGTGAAGACCCAACCAGAAAACATGGCA
Oz17b	234	C	Oz17b_234_C	AGTCTGGAATCTTTGCAAGGCACCTAAGTGTGTGTGTGTGTGTGTGTGTGTGTGTGTGTGTGGAGAGAGAGAGAGAGAGAGAGAGAGAGAGAGAGAGAGAGAGAGAGAGAGAGAGAGAAACTGGACTCAGCACACAGGTACAGGGAAGAAGAAAGTTTTTTGCTGACAGTTATATCACAGAGTTAGGAAAGCCTTTGAGGCTACCCAGTGAAGACCCAACCAGAAAACATGGCA
Oz17b	234	D	Oz17b_234_D	AGTCTGGAATCTTTGCAAGGCACCTAAGTGTGTGTGTGTGTGTGTGTGTGTGTGTGTGTGTGTGTGGAGAGAGAGAGAGAGAGAGAGAGAGAGAGAGAGAGAGAGAGAGAGAGAGAGAAACTGGACTCAGCACACAGGTACAGGGAAGAAGAAAGTTTTTTGCTGACAGTTATATCACAGAGTTAGGAAAGCCTTTGAGGCTACCCAGTGAAGACCCAACCAGAAAACATGGCA
Oz17b	236	A	Oz17b_236_A	AGTCTGGAATCTTTGCAAGGCACCTAAGTGTGTGTGTGTGTGTGTGTGTGTGTGTGTGGGGAGAGAGAGAGAGAGAGAGACTGAGAGAGAGAGAGAGAGAGAGAGAGAGAGAGAGAGAGAAACTGGACTCAGCACACAGGTACAGGGGAGAAGAAAGTTTTTTGCTGACAGTTATATCACAGAGTTAGGAAAGCCTTTGAGGCTACCCAGTGAAGACCCAACCAGAAAACATGGCA
Oz17b	236	B	Oz17b_236_B	AGTCTGGAATCTTTGCAAGGCACCTAAGTGTGTGTGTGTGTGTGTGTGTGTGTGTGTGTGTGGAGAGAGAGAGAGAGAGAGAGAGAGAGAGAGAGAGAGAGAGAGAGAGAGAGAGAGAGAAACTGGACTCAGCACACAGGTACAGGGAAGAAGAAAGTTTTTTGCTGACAGTTATATCACAGAGTTAGGAAAGCCTTTGAGGCTACCCAGTGAAGACCCAACCAGAAAACATGGCA
Oz17b	236	C	Oz17b_236_C	AGTCTGGAATCTTTGCAAGGCACCTAAGTGTGTGTGTGTGTGTGTGTGTGTGTGTGTGTGTGTGTGTGTGTGTGTGGAGAAAGAGAGAGAGAGAGAGAGAGAGAGAGAGAGAGAGAGAGAAACTGGACTCAGCACACAGGTACAGGGGAGAAGAAAGTTTTTTGCTGACAGTTATATCACAGAGTTAGGAAAGCCTTTGAGGCTACCCAGTGAAGACCCAACCAGAAAACATGGCA
Oz17b	238	A	Oz17b_238_A	AGTCTGGAATCTTTGCAAGGCACCTAAGTGTGTGTGTGTGTGTGTGTGTGTGTGTGTGTGTGTGTGTGTGTGGAGAAAGAGAGAGAGAGAGAGAGAGAGAGAGAGAGAGAGAGAGAGAGAGAAACTGGACTCAGCACACAGGTACAGGGGAGAAGAAAGTTTTTTGCTGACAGTTATATCACAGAGTTAGGAAAGCCTTTGAGGCTACCCAGTGAAGACCCAACCAGAAAACATGGCA
Oz17b	240	A	Oz17b_240_A	AGTCTGGAATCTTTGCAAGGCACCTAAGTGTGTGTGTGTGTGTGTGTGTGTGTGTGTGTGGGGAGAGAGAGAGAGAGAGAGACTGAGAGAGAGAGAGAGAGAGAGAGAGAGAGAGAGAGAGAGAAACTGGACTCAGCACACAGGTACAGGGGAGAAGAAAGTTTTTTGCTGACAGTTATATCACAGAGTTAGGAAAGCCTTTGAGGCTACCCAGTGAAGACCCAACCAGAAAACATGGCA
Oz17b	240	B	Oz17b_240_B	AGTCTGGAATCTTTGCAAGGCACCTAAGTGTGTGTGTGTGTGTGTGTGTGTGTGTGTGTGTGTGTGTGTGTGTGGAGAAAGAGAGAGAGAGAGAGAGAGAGAGAGAGAGAGAGAGAGAGAGAGAAACTGGACTCAGCACACAGGTACAGGGGAGAAGAAAGTTTTTTGCTGACAGTTATATCACAGAGTTAGGAAAGCCTTTGAGGCTACCCAGTGAAGACCCAACCAGAAAACATGGCA
Oz17b	242	A	Oz17b_242_A	AGTCTGGAATCTTTGCAAGGCACCTAAGTGTGTGTGTGTGTGTGTGTGTGTGGGGGGGGAGAGAGAGAGAGAGAGAGACTGAGAGAGAGAGAGAGAGAGAGAGAGAGAGAGAGAGAGAGAGAGAGAAACTGGACTCAGCACACAGGTACAGGGGAGAAGAAAGTTTTTTGCTGACAGTTATATCACAGAGTTAGGAAAGCCTTTGAGGCTACCCAGTGAAGACCCAACCAGAAAACATGGCA
Oz17b	242	B	Oz17b_242_B	AGTCTGGAATCTTTGCAAGGCACCTAAGTGTGTGTGTGTGTGTGTGTGTGTGTGTGTGTGTGTGTGTGTGTGTGTGTGGAGAAAGAGAAAGAGAGAGAGAGAGAGAGAGAGAGAGAGAGAGAGAGAAACTGGACTCAGCACACAGGTACAGGGGAGAAGAAAGTTTTTTGCTGACAGTTATATCACAGAGTTAGGAAAGCCTTTGAGGCTACCCAGTGAAGACCCAACCAGAAAACATGGCA
Oz17b	244	A	Oz17b_244_A	AGTCTGGAATCTTTGCAAGGCACCTAAGTGTGTGTGTGTGTGTGTGTGTGTGGGGGGGGAGAGAGAGAGAGAGAGAGACTGAGAGAGAGAGAGAGAGAGAGAGAGAGAGAGAGAGAGAGAGAGAGAGAAACTGGACTCAGCACACAGGTACAGGGGAGAAGAAAGTTTTTTGCTGACAGTTATATCACAGAGTTAGGAAAGCCTTTGAGGCTACCCAGTGAAGACCCAACCAGAAAACATGGCA
Oz17b	244	B	Oz17b_244_B	AGTCTGGAATCTTTGCAAGGCACCTAAGTGTGTGTGTGTGTGTGTGTGTGTGTGTGTGTGTGTGTGTGTGTGGAGAAAGAGAGAGAGAGAGAGAGAGAGAGAGAGAGAGAGAGAGAGAGAGAGAGAGAAACTGGACTCAGCACACAGGTACAGGGGAGAAGAAAGTTTTTTGCTGACAGTTATATCACAGAGTTAGGAAAGCCTTTGAGGCTACCCAGTGAAGACCCAACCAGAAAACATGGCA
Oz17b	244	C	Oz17b_244_C	AGTCTGGAATCTTTGCAAGGCACCTAAGTGTGTGTGTGTGTGTGTGTGTGTGTGTGTGTGTGTGTGTGTGTGTGTGGAGAAAGAGAGAGAGAGAGAGAGAGAGAGAGAGAGAGAGAGAGAGAGAGAGAAACTGGACTCAGCACACAGGTACAGGGGAGAAGAAAGTTTTTTGCTGACAGTTATATCACAGAGTTAGGAAAGCCTTTGAGGCTACCCAGTGAAGACCCAACCAGAAAACATGGCA
Oz17b	244	D	Oz17b_244_D	AGTCTGGAATCTTTGCAAGGCACCTAAGTGTGTGTGTGTGTGTGTGTGTGTGTGTGTGTGTGTGTGTGTGTGTGTGTGTGGAGAAAGAGAAAGAGAGAGAGAGAGAGAGAGAGAGAGAGAGAGAGAGAAACTGGACTCAGCACACAGGTACAGGGGAGAAGAAAGTTTTTTGCTGACAGTTATATCACAGAGTTAGGAAAGCCTTTGAGGCTACCCAGTGAAGACCCAACCAGAAAACATGGCA
Oz17b	244	E	Oz17b_244_E	AGTCTGGAATCTTTGCAAGGCACCTAAGTGTGTGTGTGTGTGTGTGTGTGTGTGTGTGTGTGTGTGTGTGTGTGTGTGTGTGGAGAAAGAGAAAGAGAGAGAGAGAGAGAGAGAGAGAGAGAGAGAGAAACTGGACTCAGCACACAGGTACAGGGGAGAAGAAAGTTTTTTGCTGACAGTTATATCACAGAGTTAGGAAAGCCTTTGAGGCTACCCAGTGAAGACCCAACCAGAAAACATGGCA
Oz17b	244	F	Oz17b_244_F	AGTCTGGAATCTTTGCAAGGCACCTAAGTGTGTGTGTGTGTGTGTGTGTGTGTGTGTGTGTGTGTGTGTGTGTGTGTGTGTGTGGAGAAAGAGAAAGAGAGAGAGAGAGAGAGAGAGAGAGAGAGAGAAACTGGACTCAGCACACAGGTACAGGGGAGAAGAAAGTTTTTTGCTGACAGTTATATCACAGAGTTAGGAAAGCCTTTGAGGCTACCCAGTGAAGACCCAACCAGAAAACATGGCA
Oz17b	246	A	Oz17b_246_A	AGTCTGGAATCTTTGCAAGGCACCTAAGTGTGTGTGTGTGTGTGTGTGTGTGTGTGGGGAGAGAGAGAGAGAGAGAGACTGAGAGAGAGAGAGAGAGAGAGAGAGAGAGAGAGAGAGAGAGAGAGAGAGAAACTGGACTCAGCACACAGGTACAGGGGAGAAGAAAGTTTTTTGCTGACAGTTATATCACAGAGTTAGGAAAGCCTTTGAGGCTACCCAGTGAAGACCCAACCAGAAAACATGGCA
Oz17b	246	B	Oz17b_246_B	AGTCTGGAATCTTTGCAAGGCACCTAAGTGTGTGTGTGTGTGTGTGTGTGTGTGTGTGTGTGTGTGTGTGTGTGTGGAGAAAGAGAGAGAGAGAGAGAGAGAGAGAGAGAGAGAGAGAGAGAGAGAGAGAAACTGGACTCAGCACACAGGTACAGGGGAGAAGAAAGTTTTTTGCTGACAGTTATATCACAGAGTTAGGAAAGCCTTTGAGGCTACCCAGTGAAGACCCAACCAGAAAACATGGCA
Oz17b	246	C	Oz17b_246_C	AGTCTGGAATCTTTGCAAGGCACCTAAGTGTGTGTGTGTGTGTGTGTGTGTGTGTGTGTGTGTGTGTGTGTGTGTGTGTGTGTGGAGAAAGAGAAAGAGAGAGAGAGAGAGAGAGAGAGAGAGAGAGAGAAACTGGACTCAGCACACAGGTACAGGGGAGAAGAAAGTTTTTTGCTGACAGTTATATCACAGAGTTAGGAAAGCCTTTGAGGCTACCCAGTGAAGACCCAACCAGAAAACATGGCA
Oz17b	246	D	Oz17b_246_D	AGTCTGGAATCTTTGCAAGGCACCTAAGTGTGTGTGTGTGTGTGTGTGTGTGTGTGTGTGTGTGTGTGTGTGTGTGTGTGTGTGTGGAGAAAGAGAAAGAGAGAGAGAGAGAGAGAGAGAGAGAGAGAGAAACTGGACTCAGCACACAGGTACAGGGGAGAAGAAAGTTTTTTGCTGACAGTTATATCACAGAGTTAGGAAAGCCTTTGAGGCTACCCAGTGAAGACCCAACCAGAAAACATGGCA
Oz17b	248	A	Oz17b_248_A	AGTCTGGAATCTTTGCAAGGCACCTAAGTGTGTGTGTGTGTGTGTGTGTGTGTGTGGGGAGAGAGAGAGAGAGAGAGACTGAGAGAGAGAGAGAGAGAGAGAGAGAGAGAGAGAGAGAGAGAGAGAGAGAGAAACTGGACTCAGCACACAGGTACAGGGGAGAAGAAAGTTTTTTGCTGACAGTTATATCACAGAGTTAGGAAAGCCTTTGAGGCTACCCAGTGAAGACCCAACCAGAAAACATGGCA
Oz17b	248	B	Oz17b_248_B	AGTCTGGAATCTTTGCAAGGCACCTAAGTGTGTGTGTGTGTGTGTGTGTGTGTGTGTGTGTGTGTGTGTGTGTGTGGAGAAAGAGAGAGAGAGAGAGAGAGAGAGAGAGAGAGAGAGAGAGAGAGAGAGAGAAACTGGACTCAGCACACAGGTACAGGGGAGAAGAAAGTTTTTTGCTGACAGTTATATCACAGAGTTAGGAAAGCCTTTGAGGCTACCCAGTGAAGACCCAACCAGAAAACATGGCA
Oz17b	248	C	Oz17b_248_C	AGTCTGGAATCTTTGCAAGGCACCTAAGTGTGTGTGTGTGTGTGTGTGTGTGTGTGTGTGTGTGTGTGTGTGTGTGTGGAGAAAGAGAGAGAGAGAGAGAGAGAGAGAGAGAGAGAGAGAGAGAGAGAGAGAAACTGGACTCAGCACACAGGTACAGGGGAGAAGAAAGTTTTTTGCTGACAGTTATATCACAGAGTTAGGAAAGCCTTTGAGGCTACCCAGTGAAGACCCAACCAGAAAACATGGCA
Oz17b	248	D	Oz17b_248_D	AGTCTGGAATCTTTGCAAGGCACCTAAGTGTGTGTGTGTGTGTGTGTGTGTGTGTGTGTGTGTGTGTGTGTGTGTGTGTGTGTGGAGAAAGAGAAAGAGAGAGAGAGAGAGAGAGAGAGAGAGAGAGAGAGAAACTGGACTCAGCACACAGGTACAGGGGAGAAGAAAGTTTTTTGCTGACAGTTATATCACAGAGTTAGGAAAGCCTTTGAGGCTACCCAGTGAAGACCCAACCAGAAAACATGGCA
Oz17b	248	E	Oz17b_248_E	AGTCTGGAATCTTTGCAAGGCACCTAAGTGTGTGTGTGTGTGTGTGTGTGTGTGTGTGTGTGTGTGTGTGTGTGTGTGTGTGTGTGGAGAAAGAGAGAGAGAGAGAGAGAGAGAGAGAGAGAGAGAGAGAGAAACTGGACTCAGCACACAGGTACAGGGGAGAAGAAAGTTTTTTGCTGACAGTTATATCACAGAGTTAGGAAAGCCTTTGAGGCTACCCAGTGAAGACCCAACCAGAAAACATGGCA
Oz17b	250	A	Oz17b_250_A	AGTCTGGAATCTTTGCAAGGCACCTAAGTGTGTGTGTGTGTGTGTGTGTGTGTGTGGGGAGAGAGAGAGAGAGAGAGACTGAGAGAGAGAGAGAGAGAGAGAGAGAGAGAGAGAGAGAGAGAGAGAGAGAGAGAAACTGGACTCAGCACACAGGTACAGGGGAGAAGAAAGTTTTTTGCTGACAGTTATATCACAGAGTTAGGAAAGCCTTTGAGGCTACCCAGTGAAGACCCAACCAGAAAACATGGCA
Oz17b	250	B	Oz17b_250_B	AGTCTGGAATCTTTGCAAGGCACCTAAGTGTGTGTGTGTGTGTGTGTGTGTGTGTGTGTGTGTGTGTGTGTGTGTGGAGAAAGAGAGAGAGAGAGAGAGAGAGAGAGAGAGAGAGAGAGAGAGAGAGAGAGAGAAACTGGACTCAGCACACAGGTACAGGGGAGAAGAAAGTTTTTTGCTGACAGTTATATCACAGAGTTAGGAAAGCCTTTGAGGCTACCCAGTGAAGACCCAACCAGAAAACATGGCA
Oz17b	250	C	Oz17b_250_C	AGTCTGGAATCTTTGCAAGGCACCTAAGTGTGTGTGTGTGTGTGTGTGTGTGTGTGTGTGTGTGTGTGTGTGTGTGTGGAGAAAGAGAGAGAGAGAGAGAGAGAGAGAGAGAGAGAGAGAGAGAGAGAGAGAGAAACTGGACTCAGCACACAGGTACAGGGGAGAAGAAAGTTTTTTGCTGACAGTTATATCACAGAGTTAGGAAAGCCTTTGAGGCTACCCAGTGAAGACCCAACCAGAAAACATGGCA
Oz17b	250	D	Oz17b_250_D	AGTCTGGAATCTTTGCAAGGCACCTAAGTGTGTGTGTGTGTGTGTGTGTGTGTGTGTGTGTGTGTGTGTGTGTGTGTGTGTGTGTGGAGAAAGAGAAAGAGAGAGAGAGAGAGAGAGAGAGAGAGAGAGAGAGAAACTGGACTCAGCACACAGGTACAGGGGAGAAGAAAGTTTTTTGCTGACAGTTATATCACAGAGTTAGGAAAGCCTTTGAGGCTACCCAGTGAAGACCCAACCAGAAAACATGGCA
Oz17b	250	E	Oz17b_250_E	AGTCTGGAATCTTTGCAAGGCACCTAAGTGTGTGTGTGTGTGTGTGTGTGTGTGTGTGTGTGTGTGTGTGTGTGTGTGTGTGTGTGTGGAGAAAGAGAGAGAGAGAGAGAGAGAGAGAGAGAGAGAGAGAGAGAAACTGGACTCAGCACACAGGTACAGGGGAGAAGAAAGTTTTTTGCTGACAGTTATATCACAGAGTTAGGAAAGCCTTTGAGGCTACCCAGTGAAGACCCAACCAGAAAACATGGCA
Oz17b	252	A	Oz17b_252_A	AGTCTGGAATCTTTGCAAGGCACCTAAGTGTGTGTGTGTGTGTGTGTGTGTGTGTGGGGAGAGAGAGAGAGAGAGAGACTGAGAGAGAGAGAGAGAGAGAGAGAGAGAGAGAGAGAGAGAGAGAGAGAGAGAGAGAAACTGGACTCAGCACACAGGTACAGGGGAGAAGAAAGTTTTTTGCTGACAGTTATATCACAGAGTTAGGAAAGCCTTTGAGGCTACCCAGTGAAGACCCAACCAGAAAACATGGCA
Oz17b	252	B	Oz17b_252_B	AGTCTGGAATCTTTGCAAGGCACCTAAGTGTGTGTGTGTGTGTGTGTGTGTGTGTGTGTGTGTGTGTGTGTGTGTGTGGAGAAAGAGAGAGAGAGAGAGAGAGAGAGAGAGAGAGAGAGAGAGAGAGAGAGAGAGAAACTGGACTCAGCACACAGGTACAGGGGAGAAGAAAGTTTTTTGCTGACAGTTATATCACAGAGTTAGGAAAGCCTTTGAGGCTACCCAGTGAAGACCCAACCAGAAAACATGGCA
Oz17b	252	C	Oz17b_252_C	AGTCTGGAATCTTTGCAAGGCACCTAAGTGTGTGTGTGTGTGTGTGTGTGTGTGTGTGTGTGTGTGTGTGTGTGTGTGTGTGTGGAGAAAGAGAGAGAGAGAGAGAGAGAGAGAGAGAGAGAGAGAGAGAGAGAGAAACTGGACTCAGCACACAGGTACAGGGGAGAAGAAAGTTTTTTGCTGACAGTTATATCACAGAGTTAGGAAAGCCTTTGAGGCTACCCAGTGAAGACCCAACCAGAAAACATGGCA
Oz17b	252	D	Oz17b_252_D	AGTCTGGAATCTTTGCAAGGCACCTAAGTGTGTGTGTGTGTGTGTGTGTGTGTGTGTGTGTGTGTGTGTGTGTGTGTGTGTGTGTGTGGAGAAAGAGAAAGAGAGAGAGAGAGAGAGAGAGAGAGAGAGAGAGAGAAACTGGACTCAGCACACAGGTACAGGGGAGAAGAAAGTTTTTTGCTGACAGTTATATCACAGAGTTAGGAAAGCCTTTGAGGCTACCCAGTGAAGACCCAACCAGAAAACATGGCA
Oz17b	254	A	Oz17b_254_A	AGTCTGGAATCTTTGCAAGGCACCTAAGTGTGTGTGTGTGTGTGTGTGTGTGTGTGGGGAGAGAGAGAGAGAGAGAGACTGAGAGAGAGAGAGAGAGAGAGAGAGAGAGAGAGAGAGAGAGAGAGAGAGAGAGAGAGAAACTGGACTCAGCACACAGGTACAGGGGAGAAGAAAGTTTTTTGCTGACAGTTATATCACAGAGTTAGGAAAGCCTTTGAGGCTACCCAGTGAAGACCCAACCAGAAAACATGGCA
Oz17b	254	B	Oz17b_254_B	AGTCTGGAATCTTTGCAAGGCACCTAAGTGTGTGTGTGTGTGTGTGTGTGTGTGTGTGTGTGTGTGTGTGTGTGTGTGTGTGTGGAGAAAGAGAGAGAGAGAGAGAGAGAGAGAGAGAGAGAGAGAGAGAGAGAGAGAAACTGGACTCAGCACACAGGTACAGGGGAGAAGAAAGTTTTTTGCTGACAGTTATATCACAGAGTTAGGAAAGCCTTTGAGGCTACCCAGTGAAGACCCAACCAGAAAACATGGCA
Oz17b	254	C	Oz17b_254_C	AGTCTGGAATCTTTGCAAGGCACCTAAGTGTGTGTGTGTGTGTGTGTGTGTGTGTGTGTGTGTGTGTGTGTGTGTGTGTGTGTGTGGAGAAAGAGAGAGAGAGAGAGAGAGAGAGAGAGAGAGAGAGAGAGAGAGAGAAACTGGACTCAGCACACAGGTACAGGGGAGAAGAAAGTTTTTTGCTGACAGTTATATCACAGAGTTAGGAAAGCCTTTGAGGCTACCCAGTGAAGACCCAACCAGAAAACATGGCA
Oz17b	254	D	Oz17b_254_D	AGTCTGGAATCTTTGCAAGGCACCTAAGTGTGTGTGTGTGTGTGTGTGTGTGTGTGTGTGTGTGTGTGTGTGTGTGTGTGTGTGTGTGTGGAGAAAGAGAAAGAGAGAGAGAGAGAGAGAGAGAGAGAGAGAGAGAGAAACTGGACTCAGCACACAGGTACAGGGGAGAAGAAAGTTTTTTGCTGACAGTTATATCACAGAGTTAGGAAAGCCTTTGAGGCTACCCAGTGAAGACCCAACCAGAAAACATGGCA
Oz17b	256	A	Oz17b_256_A	AGTCTGGAATCTTTGCAAGGCACCTAAGTGTGTGTGTGTGTGTGTGTGTGTGTGTGGGGAGAGAGAGAGAGAGAGAGACTGAGAGAGAGAGAGAGAGAGAGAGAGAGAGAGAGAGAGAGAGAGAGAGAGAGAGAGAGAGAAACTGGACTCAGCACACAGGTACAGGGGAGAAGAAAGTTTTTTGCTGACAGTTATATCACAGAGTTAGGAAAGCCTTTGAGGCTACCCAGTGAAGACCCAACCAGAAAACATGGCA
Oz17b	256	B	Oz17b_256_B	AGTCTGGAATCTTTGCAAGGCACCTAAGTGTGTGTGTGTGTGTGTGTGTGTGTGTGTGTGTGTGTGTGTGTGTGTGTGTGTGTAGAAAGAGAAAGAGAGAGAGAGAGAGAGAGAGAGAGAGAGAGAGAGAGAGAGAGAGAAACTGGACTCAGCACACAGGTACAGGGGAGAAGAAAGTTTTTTGCTGACAGTTATATCACAGAGTTAGGAAAGCCTTTGAGGCTACCCAGTGAAGACCCAACCAGAAAACATGGCA
Oz17b	256	C	Oz17b_256_C	AGTCTGGAATCTTTGCAAGGCACCTAAGTGTGTGTGTGTGTGTGTGTGTGTGTGTGTGTGTGTGTGTGTGTGTGTGTGTGTGTGTGGAGAAAGAGAGAGAGAGAGAGAGAGAGAGAGAGAGAGAGAGAGAGAGAGAGAGAAACTGGACTCAGCACACAGGTACAGGGGAGAAGAAAGTTTTTTGCTGACAGTTATATCACAGAGTTAGGAAAGCCTTTGAGGCTACCCAGTGAAGACCCAACCAGAAAACATGGCA
Oz17b	256	D	Oz17b_256_D	AGTCTGGAATCTTTGCAAGGCACCTAAGTGTGTGTGTGTGTGTGTGTGTGTGTGTGTGTGTGTGTGTGTGTGTGTGTGTGTGTGTGGAGAGAGAGAGAGAGAGAGAGAGAGAGAGAGAGAGAGAGAGAGAGAGAGAGAGAAACTGGACTCAGCACACAGGTACAGGGGAGAAGAAAGTTTTTTGCTGACAGTTATATCACAGAGTTAGGAAAGCCTTTGAGGCTACCCAGTGAAGACCCAACCAGAAAACATGGCA
Oz17b	256	E	Oz17b_256_E	AGTCTGGAATCTTTGCAAGGCACCTAAGTGTGTGTGTGTGTGTGTGTGTGTGTGTGTGTGTGTGTGTGTGTGTGTGTGTGTGTGTGTGGAGAAAGAGAGAGAGAGAGAGAGAGAGAGAGAGAGAGAGAGAGAGAGAGAGAAACTGGACTCAGCACACAGGTACAGGGGAGAAGAAAGTTTTTTGCTGACAGTTATATCACAGAGTTAGGAAAGCCTTTGAGGCTACCCAGTGAAGACCCAACCAGAAAACATGGCA
Oz17b	256	F	Oz17b_256_F	AGTCTGGAATCTTTGCAAGGCACCTAAGTGTGTGTGTGTGTGTGTGTGTGTGTGTGTGTGTGTGTGTGTGTGTGTGTGTGTGTGTGTGTGTAGAAAGAGAAAGAGAGAGAGAGAGAGAGAGAGAGAGAGAGAGAGAGAGAAACTGGACTCAGCACACAGGTACAGGGGAGAAGAAAGTTTTTTGCTGACAGTTATATCACAGAGTTAGGAAAGCCTTTGAGGCTACCCAGTGAAGACCCAACCAGAAAACATGGCA
Oz17b	258	A	Oz17b_258_A	AGTCTGGAATCTTTGCAAGGCACCTAAGTGTGTGTGTGTGTGTGTGTGTGTGTGTGTGTGTGTGTGTGTGTGTGTGTGTGTGTGTGTGGAGAAAGAGAGAGAGAGAGAGAGAGAGAGAGAGAGAGAGAGAGAGAGAGAGAGAAACTGGACTCAGCACACAGGTACAGGGGAGAAGAAAGTTTTTTGCTGACAGTTATATCACAGAGTTAGGAAAGCCTTTGAGGCTACCCAGTGAAGACCCAACCAGAAAACATGGCA
Oz17b	258	B	Oz17b_258_B	AGTCTGGAATCTTTGCAAGGCACCTAAGTGTGTGTGTGTGTGTGTGTGTGTGTGTGTGTGTGTGTGTGTGTGTGTGTGTGTGTGTGTGTGTGTGTGGAGAAAGAGAAAGAGAGAGAGAGAGAGAGAGAGAGAGAGAGAGAGAAACTGGACTCAGCACACAGGTACAGGGGAGAAGAAAGTTTTTTGCTGACAGTTATATCACAGAGTTAGGAAAGCCTTTGAGGCTACCCAGTGAAGACCCAACCAGAAAACATGGCA
Oz22b	147	A	Oz22b_147_A	CATCCTGCGTCCTGTCTTTGTCTGTCTGTCTCGCGCTCTCTCTCTCTCTCACACACACACACACACACACACAGAACTTCTGGGAGTTGGGTCCTCTTCTAACAGCAGTAAAATTCCTCCCGTCACATGGCCAGCAACTTTTACCAC
Oz22b	157	A	Oz22b_157_A	CATCCTGCGTCCTGTCTTTGTCTGTCTGTCTCGCGCTCTCTCTCTCTCTCTCTCTCACACACACACACACACACACACACACAGAACTTCTGGGAGTTGGGTCCTCTTCTAACAGCAGTAAAATTCCTCCCGTCACATGGCCAGCAACTTTTACCAC
Oz22b	157	B	Oz22b_157_B	CATCCTGCGTCCTGTCTTTGTCTGTCTGTCTCGCTCTCTCTCTCTCTCTCTCTCTCTCTGTCACACACACACACACACACACAGAACTTCTGGGAGTTGGGTCCTCTTCTAACAGCAGTAAAATTCCTCCCGTCACATGGCCAGCAACTTTTACCAC
Oz22b	159	A	Oz22b_159_A	CATCCTGCGTCCTGTCTTTGTCTGTCTGTCTCGCGCTCTCTCTCTCTCTCTCTCTCTCTCACACACACACACACACACACACACAGAACTTCTGGGAGTTGGGTCCTCTTCTAACAGCAGTAAAATTCCTCCCGTCACATGGCCAGCAACTTTTACCAC
Oz22b	159	B	Oz22b_159_B	CATCCTGCGTCCTGTCTTTGTCTGTCTGTCTCGCGCTCTCTCTCTCTCTCTCTCTCTCTCTCACACACACACACACACACACACAGAACTTCTGGGAGTTGGGTCCTCTTCTAACAGCAGTAAAATTCCTCCCGTCACATGGCCAGCAACTTTTACCAC
Oz22b	161	A	Oz22b_161_A	CATCCTGCGTCCTGTCTTTGTCTGTCTGTCTCGCGCTCTCTCTCTCTCTCTCTCTCTCTCTCTCACACACACACACACACACACACAGAACTTCTGGGAGTTGGGTCCTCTTCTAACAGCAGTAAAATTCCTCCCGTCACATGGCCAGCAACTTTTACCAC
Oz22b	161	B	Oz22b_161_B	CATCCTGCGTCCTGTCTTTGTCTGTCTGTCTCGCGCTCTCTCTCTCTCTCTCTCTCTCTCTCTCTCACACACACACACACACACACAGAACTTCTGGGAGTTGGGTCCTCTTCTAACAGCAGTAAAATTCCTCCCGTCACATGGCCAGCAACTTTTACCAC
Oz22b	161	C	Oz22b_161_C	CATCCTGCGTCCTGTCTTTGTCTGTCTGTCTCGCTCTCTCTCTCTCTCTCTCTCTCTCTCTCACACACACACACACACACACACACAGAACTTCTGGGAGTTGGGTCCTCTTCTAACAGCAGTAAAATTCCTCCCGTCACATGGCCAGCAACTTTTACCAC
Oz22b	163	A	Oz22b_163_A	CATCCTGCGTCCTGTCTTTGTCTGTCTGTCTCGCGCTCTCTCTCTCTCTCTCTCTCTCTCTCACACACACACACACACACACACACACAGAACTTCTGGGAGTTGGGTCCTCTTCTAACAGCAGTAAAATTCCTCCCGTCACATGGCCAGCAACTTTTACCAC
Oz22b	163	B	Oz22b_163_B	CATCCTGCGTCCTGTCTTTGTCTGTCTGTCTCGCGCTCTCTCTCTCTCTCTCTCTCTCTCTCTCACACACACACACACACACACACACAGAACTTCTGGGAGTTGGGTCCTCTTCTAACAGCAGTAAAATTCCTCCCGTCACATGGCCAGCAACTTTTACCAC
Oz22b	163	C	Oz22b_163_C	CATCCTGCGTCCTGTCTTTGTCTGTCTGTCTCGCGCTCTCTCTCTCTCTCTCTCTCTCTCTCTCTCACACACACACACACACACACACAGAACTTCTGGGAGTTGGGTCCTCTTCTAACAGCAGTAAAATTCCTCCCGTCACATGGCCAGCAACTTTTACCAC
Oz22b	163	D	Oz22b_163_D	CATCCTGCGTCCTGTCTTTGTCTGTCTGTCTCGCGCTCTCTCTCTCTCTCTCTCTCTCTCTCTCTCTCACACACACACACACACACACAGAACTTCTGGGAGTTGGGTCCTCTTCTAACAGCAGTAAAATTCCTCCCGTCACATGGCCAGCAACTTTTACCAC
Oz22b	163	E	Oz22b_163_E	CATCCTGCGTCCTGTCTTTGTCTGTCTGTCTCGCTCTCTCTCTCTCTCTCTCTCTCTCTCACACACACACACACACACACACACACACAGAACTTCTGGGAGTTGGGTCCTCTTCTAACAGCAGTAAAATTCCTCCCGTCACATGGCCAGCAACTTTTACCAC
Oz22b	163	F	Oz22b_163_F	CATCCTGCGTCCTGTCTTTGTCTGTCTGTCTCGCTCTCTCTCTCTCTCTCTCTCTCTCTCTCACACACACACACACACACACACACACAGAACTTCTGGGAGTTGGGTCCTCTTCTAACAGCAGTAAAATTCCTCCCGTCACATGGCCAGCAACTTTTACCAC
Oz22b	163	G	Oz22b_163_G	CATCCTGCGTCCTGTCTTTGTCTGTCTGTCTCGCTCTCTCTCTCTCTCTCTCTCTCTCTCTCTCACACACACACACACACACACACACAGAACTTCTGGGAGTTGGGTCCTCTTCTAACAGCAGTAAAATTCCTCCCGTCACATGGCCAGCAACTTTTACCAC
Oz22b	165	A	Oz22b_165_A	CATCCTGCGTCCTGTCTTTGTCTGTCTGTCTCGCGCTCTCTCTCTCTCTCTCTCTCTCTCTCTCTCACACACACACACACACACACACACAGAACTTCTGGGAGTTGGGTCCTCTTCTAACAGCAGTAAAATTCCTCCCGTCACATGGCCAGCAACTTTTACCAC
Oz22b	165	B	Oz22b_165_B	CATCCTGCGTCCTGTCTTTGTCTGTCTGTCTCGCGCTCTCTCTCTCTCTCTCTCTCTCTCTCTCTCTCACACACACACACACACACACACAGAACTTCTGGGAGTTGGGTCCTCTTCTAACAGCAGTAAAATTCCTCCCGTCACATGGCCAGCAACTTTTACCAC
Oz22b	165	C	Oz22b_165_C	CATCCTGCGTCCTGTCTTTGTCTGTCTGTCTCGCGCTCTCTCTCTCTCTCTCTCTCTCTCTCTCTCTCTCACACACACACACACACACACAGAACTTCTGGGAGTTGGGTCCTCTTCTAACAGCAGTAAAATTCCTCCCGTCACATGGCCAGCAACTTTTACCAC
Oz22b	165	D	Oz22b_165_D	CATCCTGCGTCCTGTCTTTGTCTGTCTGTCTCGCTCTCTCTCTCTCTCTCTCTCTCTCTCTCACACACACACACACACACACACACACACAGAACTTCTGGGAGTTGGGTCCTCTTCTAACAGCAGTAAAATTCCTCCCGTCACATGGCCAGCAACTTTTACCAC
Oz22b	165	E	Oz22b_165_E	CATCCTGCGTCCTGTCTTTGTCTGTCTGTCTCGCTCTCTCTCTCTCTCTCTCTCTCTCTCTCTCACACACACACACACACACACACACACAGAACTTCTGGGAGTTGGGTCCTCTTCTAACAGCAGTAAAATTCCTCCCGTCACATGGCCAGCAACTTTTACCAC
Oz22b	167	A	Oz22b_167_A	CATCCTGCGTCCTGTCTTTGTCTGTCTGTCTCGCGCTCTCTCTCTCTCTCTCTCTCTCTCTCTCTCACACACACACACACACACACACACACAGAACTTCTGGGAGTTGGGTCCTCTTCTAACAGCAGTAAAATTCCTCCCGTCACATGGCCAGCAACTTTTACCAC
Oz22b	167	B	Oz22b_167_B	CATCCTGCGTCCTGTCTTTGTCTGTCTGTCTCGCTCTCTCTCTCTCTCTCTCTCTCTCTCACACACACACACACACACACACACACACACACAGAACTTCTGGGAGTTGGGTCCTCTTCTAACAGCAGTAAAATTCCTCCCGTCACATGGCCAGCAACTTTTACCAC
Oz22b	167	C	Oz22b_167_C	CATCCTGCGTCCTGTCTTTGTCTGTCTGTCTCGCTCTCTCTCTCTCTCTCTCTCTCTCTCTCTCACACACACACACACACACACACACACACAGAACTTCTGGGAGTTGGGTCCTCTTCTAACAGCAGTAAAATTCCTCCCGTCACATGGCCAGCAACTTTTACCAC
Oz22b	167	D	Oz22b_167_D	CATCCTGCGTCCTGTCTTTGTCTGTCTGTCTCGCTCTCTCTCTCTCTCTCTCTCTCTCTCTCTCTCACACACACACACACACACACACACACAGAACTTCTGGGAGTTGGGTCCTCTTCTAACAGCAGTAAAATTCCTCCCGTCACATGGCCAGCAACTTTTACCAC
Oz22b	167	E	Oz22b_167_E	CATCCTGCGTCCTGTCTTTGTCTGTCTGTCTCGCTCTCTCTCTCTCTCTCTCTCTCTCTCTCTCTCTCACACACACACACACACACACACACAGAACTTCTGGGAGTTGGGTCCTCTTCTAACAGCAGTAAAATTCCTCCCGTCACATGGCCAGCAACTTTTACCAC
Oz22b	169	A	Oz22b_169_A	CATCCTGCGTCCTGTCTTTGTCTGTCTGTCTCGCGCTCTCTCTCTCTCTCTCTCTCTCTCTCTCTCTCTCTCACACACACACACACACACACACAGAACTTCTGGGAGTTGGGTCCTCTTCTAACAGCAGTAAAATTCCTCCCGTCACATGGCCAGCAACTTTTACCAC
Oz22b	169	B	Oz22b_169_B	CATCCTGCGTCCTGTCTTTGTCTGTCTGTCTCGCTCTCTCTCTCTCTCTCTCTCTCTCTCACACACACACACACACACACACACACACACACACAGAACTTCTGGGAGTTGGGTCCTCTTCTAACAGCAGTAAAATTCCTCCCGTCACATGGCCAGCAACTTTTACCAC
Oz22b	169	C	Oz22b_169_C	CATCCTGCGTCCTGTCTTTGTCTGTCTGTCTCGCTCTCTCTCTCTCTCTCTCTCTCTCTCTCACACACACACACACACACACACACACACACACAGAACTTCTGGGAGTTGGGTCCTCTTCTAACAGCAGTAAAATTCCTCCCGTCACATGGCCAGCAACTTTTACCAC
Oz22b	169	D	Oz22b_169_D	CATCCTGCGTCCTGTCTTTGTCTGTCTGTCTCGCTCTCTCTCTCTCTCTCTCTCTCTCTCTCTCTCACACACACACACACACACACACACACACAGAACTTCTGGGAGTTGGGTCCTCTTCTAACAGCAGTAAAATTCCTCCCGTCACATGGCCAGCAACTTTTACCAC
Oz22b	171	A	Oz22b_171_A	CATCCTGCGTCCTGTCTTTGTCTGTCTGTCTCGCGCTCTCTCTCTCTCTCTCTCTCTCTCTCTCTCTCTCACACACACACACACACACACACACACAGAACTTCTGGGAGTTGGGTCCTCTTCTAACAGCAGTAAAATTCCTCCCGTCACATGGCCAGCAACTTTTACCAC
Oz22b	171	B	Oz22b_171_B	CATCCTGCGTCCTGTCTTTGTCTGTCTGTCTCGCGCTCTCTCTCTCTCTCTCTCTCTCTCTCTCTCTCTCTCTCACACACACACACACACACACACAGAACTTCTGGGAGTTGGGTCCTCTTCTAACAGCAGTAAAATTCCTCCCGTCACATGGCCAGCAACTTTTACCAC
Oz22b	175	A	Oz22b_175_A	CATCCTGCGTCCTGTCTTTGTCTGTCTGTCTCGCGCTCTCTCTCTCTCTCTCTCTCTCTCTCTCTCTCTCTCACACACACACACACACACACACACACACAGAACTTCTGGGAGTTGGGTCCTCTTCTAACAGCAGTAAAATTCCTCCCGTCACATGGCCAGCAACTTTTACCAC
Oz22b	175	B	Oz22b_175_B	CATCCTGCGTCCTGTCTTTGTCTGTCTGTCTCGCGCTCTCTCTCTCTCTCTCTCTCTCTCTCTCTCTCTCTCTCACACACACACACACACACACACACACAGAACTTCTGGGAGTTGGGTCCTCTTCTAACAGCAGTAAAATTCCTCCCGTCACATGGCCAGCAACTTTTACCAC
Oz22b	175	C	Oz22b_175_C	CATCCTGCGTCCTGTCTTTGTCTGTCTGTCTCGCTCTCTCTCTCTCTCTCTCTCTCTCTCTCTCTCTCACACACACACACACACACACACACACACACACAGAACTTCTGGGAGTTGGGTCCTCTTCTAACAGCAGTAAAATTCCTCCCGTCACATGGCCAGCAACTTTTACCAC
Oz22b	179	A	Oz22b_179_A	CATCCTGCGTCCTGTCTTTGTCTGTCTGTCTCGCGCTCTCTCTCTCTCTCTCTCTCTCTCTCTCTCTCTCTCTCACACACACACACACACACACACACACACACAGAACTTCTGGGAGTTGGGTCCTCTTCTAACAGCAGTAAAATTCCTCCCGTCACATGGCCAGCAACTTTTACCAC
Oz22b	179	B	Oz22b_179_B	CATCCTGCGTCCTGTCTTTGTCTGTCTGTCTCGCTCTCTCTCTCTCTCTCTCTCTCTCTCTCTCTCTCTCACACACACACACACACACATACACACACACACACAGAACTTCTGGGAGTTGGGTCCTCTTCTAACAGCAGTAAAATTCCTCCCGTCACATGGCCAGCAACTTTTACCAC
Oz22b	181	A	Oz22b_181_A	CATCCTGCGTCCTGTCTTTGTCTGTCTGTCTCGCTCTCTCTCTCTCTCTCTCTCTCTCTCTCTCTCTCTCTCACACACACACACACACACATACACACACACACACAGAACTTCTGGGAGTTGGGTCCTCTTCTAACAGCAGTAAAATTCCTCCCGTCACATGGCCAGCAACTTTTACCAC
Oz22b	183	A	Oz22b_183_A	CATCCTGCGTCCTGTCTTTGTCTGTCTGTCTCGCTCTCTCTCTCTCTCTCTCTCTCTCTCTCTCTCTCTCTCTCACACACACACACACACACATACACACACACACACAGAACTTCTGGGAGTTGGGTCCTCTTCTAACAGCAGTAAAATTCCTCCCGTCACATGGCCAGCAACTTTTACCAC
Oz22b	183	B	Oz22b_183_B	CATCCTGCGTCCTGTCTTTGTCTGTCTGTCTCTCTCTCTCTCTCTCTCTCTCTCTCTCTCTCTCTCTCTCTCTCACACACACACACACACACACACACACACACACACAGAACTTCTGGGAGTTGGGTCCTCTTCTAACAGCAGTAAAATTCCTCCCGTCACATGGCCAGCAACTTTTACCAC
Oz22b	185	A	Oz22b_185_A	CATCCTGCGTCCTGTCTTTGTCTGTCTGTCTCGCGCTCTCTCTCTCTCTCTCTCTCTCTCTCTCTCTCTCTCTCTCTCTCTCACACACACACACACACACACACACACACAGAACTTCTGGGAGTTGGGTCCTCTTCTAACAGCAGTAAAATTCCTCCCGTCACATGGCCAGCAACTTTTACCAC
Oz22b	185	B	Oz22b_185_B	CATCCTGCGTCCTGTCTTTGTCTGTCTGTCTCGCTCTCTCTCTCTCTCTCTCTCTCTCTCTCTCTCTCTCTCTCACACACACACACACACACACACACACACACACACACAGAACTTCTGGGAGTTGGGTCCTCTTCTAACAGCAGTAAAATTCCTCCCGTCACATGGCCAGCAACTTTTACCAC
Oz27b	199	A	Oz27b_199_A	TGGCTGAAATGAAACTGGCTAAGGATTTACAAGAAGAGGAAGAACACATCTTTTACTCTTCTGAGTCTGTGGCAAGAGATACTGGAACTCACATGTGATAAAGTGACATAGAACTAAACACATGCATGTACACACACACACACACACACACACGCACACACACCCTTGATGCTGTAAAACAATCCCACACCAGTTCAGA
Oz27b	201	A	Oz27b_201_A	TGGCTGAAATGAAACTGGCTAAGGATTTACAAGAAGAGGAAGAACACATCTTTTACTCTTCTGAGTCTGTGGCAAGAGATACTGGAACTCACATGTGATAAAGTGACATAGAACTAAACACATGCATGTACACACACACACACACACACACACACGCACACACACCCTTGATGCTGTAAAACAATCCCACACCAGTTCAGA
Oz27b	203	A	Oz27b_203_A	TGGCTGAAATGAAACTGGCTAAGGATTTACAAGAAGAGGAAGAACACATCTTTTACTCTTCTGAGTCTGTGGCAAGAGATACTGGAACTCACATGTGATAAAGTGACATAGAACTAAACACATGCATGTACACACACACACACACACACACACACACGCACACACACCCTTGATGCTGTAAAACAATCCCACACCAGTTCAGA
Oz27b	203	B	Oz27b_203_B	TGGCTGAAATGAAACTGGCTAAGGATTTACAAGAAGAGGAAGAACACATCTTTTACTCTTCTGAGTCTGTGGCAAGAGATACTGGAACTCACATGTGATAAAGTGACATAGAACTAAACACATGCATGTACACACACACACACACACACACACACGCACACACACACCCTTGATGCTGTAAAACAATCCCACACCAGTTCAGA
Oz27b	203	C	Oz27b_203_C	TGGCTGAAATGAAACTGGCTAAGGATTTACAAGAAGAGGAAGAACACATCTTTTACTCTTCTGAGTCTGTGGCAAGAGATACTGGAACTCACATGTGATAAAGTGACATAGAACTAAACATATGCATGTACACACACACACACACACACACACACACGCACACACACCCTTGATGCTGTAAAACAATCCCACACCAGTTCAGA
Oz27b	205	A	Oz27b_205_A	TGGCTGAAATGAAACTGGCTAAGGATTTACAAGAAGAGGAAGAACACATCTTTTACTCTTCTGAGTCTGTGGCAAGAGATACTGGAACTCACATGTGATAAAGTGACATAGAACTAAACACATGCATGTACACACACACACACACACACACACACACACGCACACACACCCTTGATGCTGTAAAACAATCCCACACCAGTTCAGA
Oz27b	205	B	Oz27b_205_B	TGGCTGAAATGAAACTGGCTAAGGATTTACAAGAAGAGGAAGAACACATCTTTTACTCTTCTGAGTCTGTGGCAAGAGATACTGGAACTCACATGTGATAAAGTGACATAGAACTAAACACATGCATGTACACACACACACACACACACACACACACGCGCACACACACCCTTGATGCTGTAAAACAATCCCACACCAGTTCAGA
Oz27b	207	A	Oz27b_207_A	TGGCTGAAATGAAACTGGCTAAGGATTTACAAGAAGAGGAAGAACACATCTTTTACTCTTCTGAGTCTGTGGCAAGAGATACTGGAACTCACATGTGATAAAGTGACATAGAACTAAACACATGCATGTACACACACACACACACACACACACACACACACGCACACACACCCTTGATGCTGTAAAACAATCCCACACCAGTTCAGA
Oz27b	209	A	Oz27b_209_A	TGGCTGAAATGAAACTGGCTAAGGATTTACAAGAAGAGGAAGAACACATCTTTTACTCTTCTGAGTCTGTGGCAAGAGATACTGGAACTCACATGTGATAAAGTGACATAGAACTAAACACATGCATGTACACACACACACACACACACACACACACACACACGCACACACACCCTTGATGCTGTAAAACAATCCCACACCAGTTCAGA
Oz27b	209	B	Oz27b_209_B	TGGCTGAAATGAAACTGGCTAAGGATTTACAAGAAGAGGAAGAACACATCTTTTACTCTTCTGAGTCTGTGGCAAGAGATACTGGAACTCACATGTGATAAAGTGACATAGAACTAAACACATGCATGTACATACACACACACACACACACACACACACACACGCACACACACCCTTGATGCTGTAAAACAATCCCACACCAGTTCAGA
Oz27b	215	A	Oz27b_215_A	TGGCTGAAATGAAACTGGCTAAGGATTTACAAGAAGAGGAAGAACACATCTTTTACTCTTCTGAGTCTGTGGCAAGAGATACTGGAACTCACATGTGATAAAGTGACATAGAACTAAACACATGCATGTACACACACACACACACACACACACACACACACACACACACGCACACACACCCTTGATGCTGTAAAACAATCCCACACCAGTTCAGA
Oz27b	217	A	Oz27b_217_A	TGGCTGAAATGAAACTGGCTAAGGATTTACAAGAAGAGGAAGAACACATCTTTTACTCTTCTGAGTCTGTGGCAAGAGATACTGGAACTCACATGTGATAAAGTGACATAGAACTAAACACATGCATGTACACACACACACACACACACACACACACACACACACACACACGCACACACACCCTTGATGCTGTAAAACAATCCCACACCAGTTCAGA
Oz27b	219	A	Oz27b_219_A	TGGCTGAAATGAAACTGGCTAAGGATTTACAAGAAGAGGAAGAACACATCTTTTACTCTTCTGAGTCTGTGGCAAGAGATACTGGAACTCACATGTGATAAAGTGACATAGAACTAAACACATGCATGTACACACACACACACACACACACACACACACACACACACACACACGCACACACACCCTTGATGCTGTAAAACAATCCCACACCAGTTCAGA
Oz32b	196	A	Oz32b_196_A	TGAGTGCTACCATATGTTCCTCAAATTTGACTTTTTCCAACATTCAGAGTTAAGGAGAGAGAGAGAGAGAGAGAGAGAGAGAGACTGCTGAACCATATTGCAAATCTCTTGGAAAATGTGACCCTTAGTGAGAAAGCATAGTTCAAAAGAAACCAGATTTGTGTTTGATCTTGGAGTTCCTAGCCACAGAATTGCA
Oz32b	198	A	Oz32b_198_A	TGAGTGCTACCATATGTTCCTCAAATTTGACTTTTTCCAACATTCAGAGTTAAGGAGAGAGAGAGAGAGAGAGAGAGAGAGAGAGACTGCTGAACCATATTGCAAATCTCTTGGAAAATGTGACCCTTAGTGAGAAAGCATAGTTCAAAAGAAACCAGATTTGTGTTTGATCTTGGAGTTCCTAGCCACAGAATTGCA
Oz32b	200	A	Oz32b_200_A	TGAGTGCTACCATATGTTCCTCAAATTTGACTTTTTCCAACATTCAGAGTTAAGGAGAGAGAGAGAGAGAGAGAGAGAGAGAGAGAGACTGCTGAACCATATTGCAAATCTCTTGGAAAATGTGACCCTTAGTGAGAAAGCATACTTCAAAAGACACCAGATTTGTGTTTGATCTTGGAGTTCCTAGCCACAGAATTGCA
Oz32b	200	B	Oz32b_200_B	TGAGTGCTACCATATGTTCCTCAAATTTGACTTTTTCCAACATTCAGAGTTAAGGAGAGAGAGAGAGAGAGAGAGAGAGAGAGAGAGACTGCTGAACCATATTGCAAATCTCTTGGAAAATGTGACCCTTAGTGAGAAAGCATAGTTCAAAAGAAACCAGATTTGTGTTTGATCTTGGAGTTCCTAGCCACAGAATTGCA
Oz32b	204	A	Oz32b_204_A	TGAGTGCTACCATATGTTCCTCAAATTTGACTTTTTCCAACATTCAGAGTTAAGGAGAGAGAGAGAGAGAGAGAGAGAGAGAGAGAGAGAGACTGCTGAACCATATTGCAAATCTCTTGGAAAATGTGACCCTTAGTGAGAAAGCATACTTCAAAAGAAACCAGATTTGTGTTTGATCTTGGAGTTCCTAGCCACAGAATTGCA
Oz32b	208	A	Oz32b_208_A	TGAGTGCTACCATATGTTCCTCAAATTTGACTTTTTCCAACATTCAGAGTTAAGGAGAGAGAGAGAGAGAGAGAGAGAGAGAGAGAGAGAGAGAGACTGCTGAACCATATTGCAAATCTCTTGGAAAATGTGACCCTTAGTGAGAAAGCATACTTCAAAAGAAACCAGATTTGTGTTTGATCTTGGAGTTCCTAGCCACAGAATTGCA
Oz32b	210	A	Oz32b_210_A	TGAGTGCTACCATATGTTCCTCAAATTTGACTTTTTCCAACATTCAGAGTTAAGGAGAGAGAGAGAGAGAGAGAGAGAGAGAGAGAGAGAGAGAGAGACTGCTGAACCATATTGCAAATCTCTTGGAAAATGTGACCCTTAGTGAGAAAGCATACTTCAAAAGAAACCAGATTTGTGTTTGATCTTGGAGTTCCTAGCCACAGAATTGCA
Oz32b	212	A	Oz32b_212_A	TGAGTGCTACCATATGTTCCTCAAATTTGACTTTTTCCAACATTCAGAGTTAAGGAGAGAGAGAGAGAGAGAGAGAGAGAGAGAGAGAGAGAGAGAGAGACTGCTGAACCATATTGCAAATCTCTTGGAAAATGTGACCCTTAGTGAGAAAGCATACTTCAAAAGACACCAGATTTGTGTTTGATCTTGGAGTTCCTAGCCACAGAATTGCA
Oz32b	214	A	Oz32b_214_A	TGAGTGCTACCATATGTTCCTCAAATTTGACTTTTTCCAACATTCAGAGTTAAGGAGAGAGAGAGAGAGAGAGAGAGAGAGAGAGAGAGAGAGAGAGAGAGACTGCTGAACCATATTGCAAATCTCTTGGAAAATGTGACCCTTAGTGAGAAAGCATACTTCAAAAGAAACCAGATTTGTGTTTGATCTTGGAGTTCCTAGCCACAGAATTGCA
Oz32b	216	A	Oz32b_216_A	TGAGTGCTACCATATGTTCCTCAAATTTGACTTTTTCCAACATTCAGAGTTAAGGAGAGAGAGAGAGAGAGAGAGAGAGAGAGAGAGAGAGAGAGAGAGAGAGACTGCTGAACCATATTGCAAATCTCTTGGAAAATGTGACCCTTAGTGAGAAAGCATACTTCAAAAGAAACCAGATTTGTGTTTGATCTTGGAGTTCCTAGCCACAGAATTGCA
Oz32b	216	B	Oz32b_216_B	TGAGTGCTACCATATGTTCCTCAAATTTGACTTTTTCCAACATTCAGAGTTAAGGAGAGAGAGAGAGAGAGAGAGAGAGAGAGAGAGAGAGAGAGAGAGAGAGACTGCTGAACCATATTGCAAATCTCTTGGAAAATGTGACCCTTAGTGAGAAAGCATACTTCAAAAGACACCAGATTTGTGTTTGATCTTGGAGTTCCTAGCCACAGAATTGCA
Oz32b	218	A	Oz32b_218_A	TGAGTGCTACCATATGTTCCTCAAATTTGACTTTTTCCAACATTCAGAGTTAAGGAGAGAGAGAGAGAGAGAGAGAGAGAGAGAGAGAGAGAGAGAGAGAGAGAGACTGCTGAACCATATTGCAAATCTCTTGGAAAATGTGACCCTTAGTGAGAAAGCATACTTCAAAAGAAACCAGATTTGTGTTTGATCTTGGAGTTCCTAGCCACAGAATTGCA
Oz32b	218	B	Oz32b_218_B	TGAGTGCTACCATATGTTCCTCAAATTTGACTTTTTCCAACATTCAGAGTTAAGGAGAGAGAGAGAGAGAGAGAGAGAGAGAGAGAGAGAGAGAGAGAGAGAGAGACTGCTGAACCATATTGCAAATCTCTTGGAAAATGTGACCCTTAGTGAGAAAGCATACTTCAAAAGACACCAGATTTGTGTTTGATCTTGGAGTTCCTAGCCACAGAATTGCA
Oz32b	220	A	Oz32b_220_A	TGAGTGCTACCATATGTTCCTCAAATTTGACTTTTTCCAACATTCAGAGTTAAGGAGAGAGAGAGAGAGAGAGAGAGAGAGAGAGAGAGAGAGAGAGAGAGAGAGAGACTGCTGAACCATATTGCAAATCTCTTGGAAAATGTGACCCTTAGTGAGAAAGCATACTTCAAAAGAAACCAGATTTGTGTTTGATCTTGGAGTTCCTAGCCACAGAATTGCA
Oz32b	220	B	Oz32b_220_B	TGAGTGCTACCATATGTTCCTCAAATTTGACTTTTTCCAACATTCAGAGTTAAGGAGAGAGAGAGAGAGAGAGAGAGAGAGAGAGAGAGAGAGAGAGAGAGAGAGAGACTGCTGAACCATATTGCAAATCTCTTGGAAAATGTGACCCTTAGTGAGAAAGCATACTTCAAAAGACACCAGATTTGTGTTTGATCTTGGAGTTCCTAGCCACAGAATTGCA
Oz32b	222	A	Oz32b_222_A	TGAGTGCTACCATATGTTCCTCAAATTTGACTTTTTCCAACATTCAGAGTTAAGGAGAGAGAGAGAGAGAGAGAGAGAGAGAGAGAGAGAGAGAGAGAGAGAGAGAGAGACTGCTGAACCATATTGCAAATCTCTTGGAAAATGTGACCCTTAGTGAGAAAGCATACTTCAAAAGAAACCAGATTTGTGTTTGATCTTGGAGTTCCTAGCCACAGAATTGCA
Oz32b	222	B	Oz32b_222_B	TGAGTGCTACCATATGTTCCTCAAATTTGACTTTTTCCAACATTCAGAGTTAAGGAGAGAGAGAGAGAGAGAGAGAGAGAGAGAGAGAGAGAGAGAGAGAGAGAGAGAGACTGCTGAACCATATTGCAAATCTCTTGGAAAATGTGACCCTTAGTGAGAAAGCATACTTCAAAAGACACCAGATTTGTGTTTGATCTTGGAGTTCCTAGCCACAGAATTGCA
Oz32b	224	A	Oz32b_224_A	TGAGTGCTACCATATGTTCCTCAAATTTGACTTTTTCCAACATTCAGAGTTAAGGAGAGAGAGAGAGAGAGAGAGAGAGAGAGAGAGAGAGAGAGAGAGAGAGAGAGAGAGACTGCTGAACCATATTGCAAATCTCTTGGAAAATGTGACCCTTAGTGAGAAAGCATACTTCAAAAGAAACCAGATTTGTGTTTGATCTTGGAGTTCCTAGCCACAGAATTGCA
Oz32b	226	A	Oz32b_226_A	TGAGTGCTACCATATGTTCCTCAAATTTGACTTTTTCCAACATTCAGAGTTAAGGAGAGAGAGAGAGAGAGAGAGAGAGAGAGAGAGAGAGAGAGAGAGAGAGAGAGAGAGAGACTGCTGAACCATATTGCAAATCTCTTGGAAAATGTGACCCTTAGTGAGAAAGCATACTTCAAAAGAAACCAGATTTGTGTTTGATCTTGGAGTTCCTAGCCACAGAATTGCA
Oz32b	226	B	Oz32b_226_B	TGAGTGCTACCATATGTTCCTCAAATTTGACTTTTTCCAACATTCAGAGTTAAGGAGAGAGAGAGAGAGAGAGAGAGAGAGAGAGAGAGAGAGAGAGAGAGAGAGAGAGAGAGACTGCTGAACCATATTGCAAATCTCTTGGAAAATGTGACCCTTAGTGAGAAAGCATACTTCAAAAGACACCAGATTTGTGTTTGATCTTGGAGTTCCTAGCCACAGAATTGCA
Oz32b	228	A	Oz32b_228_A	TGAGTGCTACCATATGTTCCTCAAATTTGACTTTTTCCAACATTCAGAGTTAAGGAGAGAGAGAGAGAGAGAGAGAGAGAGAGAGAGAGAGAGAGAGAGAGAGAGAGAGAGAGAGACTGCTGAACCATATTGCAAATCTCTTGGAAAATGTGACCCTTAGTGAGAAAGCATACTTCAAAAGAAACCAGATTTGTGTTTGATCTTGGAGTTCCTAGCCACAGAATTGCA
Oz32b	230	A	Oz32b_230_A	TGAGTGCTACCATATGTTCCTCAAATTTGACTTTTTCCAACATTCAGAGTTAAGGAGAGAGAGAGAGAGAGAGAGAGAGAGAGAGAGAGAGAGAGAGAGAGAGAGAGAGAGAGAGAGACTGCTGAACCATATTGCAAATCTCTTGGAAAATGTGACCCTTAGTGAGAAAGCATACTTCAAAAGAAACCAGATTTGTGTTTGATCTTGGAGTTCCTAGCCACAGAATTGCA
Oz32b	232	A	Oz32b_232_A	TGAGTGCTACCATATGTTCCTCAAATTTGACTTTTTCCAACATTCAGAGTTAAGGAGAGAGAGAGAGAGAGAGAGAGAGAGAGAGAGAGAGAGAGAGAGAGAGAGAGAGAGAGAGAGAGACTGCTGAACCATATTGCAAATCTCTTGGAAAATGTGACCCTTAGTGAGAAAGCATACTTCAAAAGAAACCAGATTTGTGTTTGATCTTGGAGTTCCTAGCCACAGAATTGCA
Oz32b	232	B	Oz32b_232_B	TGAGTGCTACCATATGTTCCTCAAATTTGACTTTTTCCAACATTCAGAGTTAAGGAGAGAGAGAGAGAGAGAGAGAGAGAGAGAGAGAGAGAGAGAGAGAGAGAGAGAGAGAGAGAGAGACTGCTGAACCATATTGCAAATCTCTTGGAAAATGTGACCCTTAGTGAGAAAGCATACTTCAAAAGACACCAGATTTGTGTTTGATCTTGGAGTTCCTAGCCACAGAATTGCA
Oz32b	234	A	Oz32b_234_A	TGAGTGCTACCATATGTTCCTCAAATTTGACTTTTTCCAACATTCAGAGTTAAGGAGAGAGAGAGAGAGAGAGAGAGAGAGAGAGAGAGAGAGAGAGAGAGAGAGAGAGAGAGAGAGAGAGACTGCTGAACCATATTGCAAATCTCTTGGAAAATGTGACCCTTAGTGAGAAAGCATACTTCAAAAGAAACCAGATTTGTGTTTGATCTTGGAGTTCCTAGCCACAGAATTGCA
Oz34b	251	A	Oz34b_251_A	CAACATTGTGTACTGAGCAACTACTAGATTCATGGACCTTCCATTCTTAAATAGCCATTATTGGATTAGCTCAACCACAGCCGGTAAGGCACTTTAACAAAAATGCAAGTGTGTGTGTATGTGTGTGTGTGATAGAGACAGGGAGAGAAAGAAAGAGAGAGAGAGTCATTTCATAAGTTCTATTGACAAGATATGTACAAGTGTGTGAGTGTGTGTGTGTGTGTGTGTGTATGAGTGAAAGAGAGAGAATC
Oz34b	251	B	Oz34b_251_B	CAACATTGTGTACTGAGCAACTACTAGATTCATGGACCTTCCATTCTTAAATAGCCATTATTGGATTAGCTCAACCACAGCCGGTAAGGCACTTTAACAAAAATGCAAGTGTGTGTGTATGTGTGTGTGTGATAGAGACAGGGAGAGAAAGAGAGAGAGAGAGAGTCATTTCATAAGTTCTATTGACAAGATATGTACAAGTGTGTGAGTGTGTGTGTGTGTGTGTGTGTATGAGTGAAAGAGAGAGAATC
Oz34b	253	A	Oz34b_253_A	CAACATTGTGTACTGAGCAACTACTAGATTCATGGACCTTCCATTCTTAAATAGCCATTATTGGATTAGCTCAACCACAGCCGGTAAGGCACTTTAACAAAAATGCAAGTGTGTGTGTATGTGTGTGTGTGATAGAGACAGGGAGAGAAAGAGAGAGAGAGAGAGTCATTTCATAAGTTCTATTGACAAGATATGTACAAGTGTGTGAGTGTGTGTGTGTGTGTGTGTGTGTATGAGTGAAAGAGAGAGAATC
Oz34b	255	A	Oz34b_255_A	CAACATTGTGTACTGAGCAACTACTAGATTCATGGACCTTCCATTCTTAAATAGCCATTATTGGATTAGCTCAACCACAGCCGGTAAGGCACTTTAACAAAAATGCAAGTGTGTGTGTATGTGTGTGTGTGATAGAGACAGGGAGAGAAAGAGAGAGAGAGAGAGTCATTTCATAAGTTCTATTGACAAGATATGTACAAGTGTGTGAGTGTGTGTGTGTGTGTGTGTGTGTGTATGAGTGAAAGAGAGAGAATC
Oz34b	257	A	Oz34b_257_A	CAACATTGTGTACTGAGCAACTACTAGATTCATGGACCTTCCATTCTTAAATAGCCATTATTGGATTAGCTCAACCACAGCCGGTAAGGCACTTTAACAAAAATGCAAGTGTGTGTGTATGTGTGTGTGTGATAGAGACAGGGAGAGAAAGAGAGAGAGAGAGAGTCATTTCATAAGTTCTATTGACAAGATATGTACAAGTGTGTGAGTGTGTGTGTGTGTGTGTGTGTGTGTGTATGAGTGAAAGAGAGAGAATC
Oz34b	259	A	Oz34b_259_A	CAACATTGTGTACTGAGCAACTACTAGATTCATGGACCTTCCATTCTTAAATAGCCATTATTGGATTAGCTCAACCACAGCCGGTAAGGCACTTTAACAAAAATGCAAGTGTGTGTGTATGTGTGTGTGTGATAGAGACAGGGAGAGAAAGAGAGAGAGAGAGAGTCATTTCATAAGTTCTATTGACAAGATATGTACAAGTGTGTGAGTGTGTGTGTGTGTGTGTGTGTGTGTGTGTATGAGTGAAAGAGAGAGAATC
Oz34b	261	A	Oz34b_261_A	CAACATTGTGTACTGAGCAACTACTAGATTCATGGACCTTCCATTCTTAAATAGCCATTATTGGATTAGCTCAACCACAGCCGGTAAGGCACTTTAACAAAAATGCAAGTGTGTGTGTATGTGTGTGTGTGATAGAGACAGGGAGAGAAAGAGAGAGAGAGAGAGTCATTTCATAAGTTCTATTGACAAGATATGTACAAGTGTGTGAGTGTGTGTGTGTGTGTGTGTGTGTGTGTGTGTATGAGTGAAAGAGAGAGAATC
Oz34b	261	B	Oz34b_261_B	CAACATTGTGTACTGAGCAACTACTAGATTCATGGACCTTCCATTCTTAAATAGCCATTATTGGATTAGCTCAACCACAGCCGGTAAGGCACTTTAACAAAAATGCAAGTGTGTGTGTGTGTGTGTGTGTGTGATAGAGACAGGGAGAGAAAGAGAGAGAGAGAGAGTCATTTCATAAGTTCTATTGACAAGATATGTACAAGTGTGTGAGTGTGTGTGTGTGTGTGTGTGTGTGTGTGTATGAGTGAAAGAGAGAGAATC
Oz34b	263	A	Oz34b_263_A	CAACATTGTGTACTGAGCAACTACTAGATTCATGGACCTTCCATTCTTAAATAGCCATTATTGGATTAGCTCAACCACAGCCGGTAAGGCACTTTAACAAAAATGCAAGTGTGTGTGTATGTGTGTGTGTGATAGAGACAGGGAGAGAAAGAGAGAGAGAGAGAGTCATTTCATAAGTTCTATTGACAAGATATGTACAAGTGTGTGAGTGTGTGTGTGTGTGTGTGTGTGTGTGTGTGTGTATGAGTGAAAGAGAGAGAATC
Oz34b	263	B	Oz34b_263_B	CAACATTGTGTACTGAGCAACTACTAGATTCATGGACCTTCCATTCTTAAATAGCCATTATTGGATTAGCTCAACCACAGCCGGTAAGGCACTTTAACAAAAATGCAAGTGTGTGTGTGTGTGTGTGTGTGTGATAGAGACAGGGAGAGAAAGAGAGAGAGAGAGAGTCATTTCATAAGTTCTATTGACAAGATATGTACAAGTGTGTGAGTGTGTGTGTGTGTGTGTGTGTGTGTGTGTGTATGAGTGAAAGAGAGAGAATC
Oz34b	265	A	Oz34b_265_A	CAACATTGTGTACTGAGCAACTACTAGATTCATGGACCTTCCATTCTTAAATAGCCATTATTGGATTAGCTCAACCACAGCCGGTAAGGCACTTTAACAAAAATGCAAGTGTGTGTGTATGTGTGTGTGTGATAGAGACAGGGAGAGAAAGAGAGAGAGAGAGAGTCATTTCATAAGTTCTATTGACAAGATATGTACAAGTGTGTGAGTGTGTGTGTGTGTGTGTGTGTGTGTGTGTGTGTGTATGAGTGAAAGAGAGAGAATC
Oz34b	265	B	Oz34b_265_B	CAACATTGTGTACTGAGCAACTACTAGATTCATGGACCTTCCATTCTTAAATAGCCATTATTGGATTAGCTCAACCACAGCCGGTAAGGCACTTTAACAAAAATGCAAGTGTGTGTGTGTGTGTGTGTGTGTGATAGAGACAGGGAGAGAAAGAGAGAGAGAGAGAGTCATTTCATAAGTTCTATTGACAAGATATGTACAAGTGTGTGAGTGTGTGTGTGTGTGTGTGTGTGTGTGTGTGTGTATGAGTGAAAGAGAGAGAATC
Oz34b	265	C	Oz34b_265_C	CAACATTGTGTACTGAGCAACTACTAGATTCATGGACCTTCCATTCTTAAATAGCCATTATTGGATTAGCTCAACCACAGCCGGTAAGGCACTTTAACAAAAATGCAAGTGTGTGTGTGTGTGTGTGTGTGTGTGATAGAGACAGGGAGAGAAAGAGAGAGAGAGAGAGTCATTTCATAAGTTCTATTGACAAGATATGTACAAGTGTGTGAGTGTGTGTGTGTGTGTGTGTGTGTGTGTGTGTATGAGTGAAAGAGAGAGAATC
Oz34b	267	A	Oz34b_267_A	CAACATTGTGTACTGAGCAACTACTAGATTCATGGACCTTCCATTCTTAAATAGCCATTATTGGATTAGCTCAACCACAGCCGGTAAGGCACTTTAACAAAAATGCAAGTGTGTGTGTATGTGTGTGTGTGATAGAGACAGGGAGAGAAAGAGAGAGAGAGAGAGTCATTTCATAAGTTCTATTGACAAGATATGTACAAGTGTGTGAGTGTGTGTGTGTGTGTGTGTGTGTGTGTGTGTGTGTGTATGAGTGAAAGAGAGAGAATC
Oz34b	267	B	Oz34b_267_B	CAACATTGTGTACTGAGCAACTACTAGATTCATGGACCTTCCATTCTTAAATAGCCATTATTGGATTAGCTCAACCACAGCCGGTAAGGCACTTTAACAAAAATGCAAGTGTGTGTGTGTGTGTGTGTGTGTGATAGAGACAGGGAGAGAAAGAGAGAGAGAGAGAGTCATTTCATAAGTTCTATTGACAAGATATGTACAAGTGTGTGAGTGTGTGTGTGTGTGTGTGTGTGTGTGTGTGTGTGTATGAGTGAAAGAGAGAGAATC
Oz34b	267	C	Oz34b_267_C	CAACATTGTGTACTGAGCAACTACTAGATTCATGGACCTTCCATTCTTAAATAGCCATTATTGGATTAGCTCAACCACAGCCGGTAAGGCACTTTAACAAAAATGCAAGTGTGTGTGTGTGTGTGTGTGTGTGTGATAGAGACAGGGAGAGAAAGAGAGAGAGAGAGAGTCATTTCATAAGTTCTATTGACAAGATATGTACAAGTGTGTGAGTGTGTGTGTGTGTGTGTGTGTGTGTGTGTGTGTATGAGTGAAAGAGAGAGAATC
Oz34b	267	D	Oz34b_267_D	CAACATTGTGTACTGAGCAACTACTAGATTCATGGACCTTCCATTCTTAAATAGCCATTATTGGATTAGCTCAACCACAGCCGGTAAGGCACTTTAACAAAAATGCAAGTGTGTGTGTGTGTGTGTGTGTGTGTGTGATAGAGACAGGGAGAGAAAGAGAGAGAGAGAGAGTCATTTCATAAGTTCTATTGACAAGATATGTACAAGTGTGTGAGTGTGTGTGTGTGTGTGTGTGTGTGTGTGTGTATGAGTGAAAGAGAGAGAATC
Oz34b	269	A	Oz34b_269_A	CAACATTGTGTACTGAGCAACTACTAGATTCATGGACCTTCCATTCTTAAATAGCCATTATTGGATTAGCTCAACCACAGCCGGTAAGGCACTTTAACAAAAATGCAAGTGTGTGTGTATGTGTGTGTGTGATAGAGACAGGGAGAGAAAGAGAGAGAGAGAGAGTCATTTCATAAGTTCTATTGACAAGATATGTACAAGTGTGTGAGTGTGTGTGTGTGTGTGTGTGTGTGTGTGTGTGTGTGTGTATGAGTGAAAGAGAGAGAATC
Oz34b	273	A	Oz34b_273_A	CAACATTGTGTACTGAGCAACTACTAGATTCATGGACCTTCCATTCTTAAATAGCCATTATTGGATTAGCTCAACCACAGCCGGTAAGGCACTTTAACAAAAATGCAAGTGTGTGTGTATGTGTGTGTGTGTGATAGAGACAGGGAGAGAAAGAGAGAGAGAGAGAGTCATTTCATAAGTTCTATTGACAAGATATGTACAAGTGTGTGAGTGTGTGTGTGTGTGTGTGTGTGTGTGTGTGTGTGTGTGTGTATGAGTGAAAGAGAGAGAATC
Oz41b	185	A	Oz41b_185_A	TGACATTGACCCAGGGAAGTTTGATAAGAATCCTGACTTAAGGTTGGAGTCAAATATCTCTGAAATTCAGAAAACCAAATACACACACACACACACACACACACACACACATATTGTGTAGGTGGATGTACAGTAAAAGTGAAATAAGGAACTTGGCTACAAACAGAACCAAATCTGCACCGTCA
Oz41b	187	A	Oz41b_187_A	TGACATTGACCCAGGGAAGTTTGATAAGAATCCTGACTTAAGGTTGGAGTCAAATATCTCTGAAATTCAGAAAACCAAATACACACACACACACACACACACACACACACACATATTGTGTAGGTGGATGTACAGTAAAAGTGAAATAAGGAACTTGGCTACAAACAGAACCAAATCTGCACCGTCA
Oz41b	189	A	Oz41b_189_A	TGACATTGACCCAGGGAAGTTTGATAAGAATCCTGACTTAAGGTTGGAGTCAAATATCTCTGAAATTCAGAAAACCAAATACACACACACACACACACACACACACACACACACATATTGTGTAGGTGGATGTACAGTAAAAGTGAAATAAGGAACTTGGCTACAAACAGAACCAAATCTGCACCGTCA
Oz41b	189	B	Oz41b_189_B	TGACATTGACCCAGGGAAGTTTGATAAGAATCCTGACTTAAGGTTGGATTCAAATATCTCTGAAATTCAGAAAACCAAATACACACACACACACACACACACACACACACACACACATTGTGTAGGTGGATGTACAGTAAAAGCGAAATAAGGAACTTGGCTACAAACAGAACCAAATCTGCACCGTCA
Oz41b	191	A	Oz41b_191_A	TGACATTGACCCAGGGAAGTTTGATAAGAATCCTGACTTAAGGTTGGAGTCAAATATCTCTGAAATTCAGAAAACCAAATACACACACACACACACACACACACACACACACACACATATTGTGTAGGTGGATGTACAGTAAAAGTGAAATAAGGAACTTGGCTACAAACAGAACCAAATCTGCACCGTCA
Oz41b	197	A	Oz41b_197_A	TGACATTGACCCAGGGAAGTTTGATAAGAATCCTGACTTAAGGTTGGAGTCAAATATCTCTGAAATTCAGAAAACCAAATACACACACACACACACACACACACACACACACACACACACACATATTGTGTAGGTGGATGTACAGTAAAAGCGAAATAAGGAACTTGGCTACAAACAGAACCAAATCTGCACCGTCA
Oz41b	201	A	Oz41b_201_A	TGACATTGACCCAGGGAAGTTTGATAAGAATCCTGACTTAAGGTTGGAGTCAAATATCTCTGAAATTCAGAAAACCAAATACACACACACACACACACACACACACACACACACACACACACACACATATTGTGTAGGTGGATGTACAGTAAAAGTGAAATAAGGAACTTGGCTACAAACAGAACCAAATCTGCACCGTCA
Oz41b	208	A	Oz41b_208_A	TGACATTGACCCAGGGAAGTTTGATAAGAATCCTGACTTAAGGTTGGAGTCAAATATCTCTGAAATTCAGAAAACCAAATACACACACACACACACACACACACACACACAACCTACACACACACACACACACATATTGTGTAGGTGGATGTACAGTAAAAGCGAAATAAGGAACTTGGCTACAAACAGAACCAAATCTGCACCGTCA
Oz41b	212	A	Oz41b_212_A	TGACATTGACCCAGGGAAGTTTGATAAGAATCCTGACTTAAGGTTGGAGTCAAATATCTCTGAAATTCAGAAAACCAAATACACACACACACACACACACACACACAACCTACACACACACACACACACACACACACATATTGTGTAGGTGGATGTACAGTAAAAGCGAAATAAGGAACTTGGCTACAAACAGAACCAAATCTGCACCGTCA
Oz41b	212	B	Oz41b_212_B	TGACATTGACCCAGGGAAGTTTGATAAGAATCCTGACTTAAGGTTGGAGTCAAATATCTCTGAAATTCAGAAAACCAAATACACACACACACACACACACACACACACAACCTACACACACACACACACACACACACATATTGTGTAGGTGGATGTACAGTAAAAGCGAAATAAGGAACTTGGCTACAAACAGAACCAAATCTGCACCGTCA
Oz41b	214	A	Oz41b_214_A	TGACATTGACCCAGGGAAGTTTGATAAGAATCCTGACTTAAGGTTGGAGTCAAATATCTCTGAAATTCAGAAAACCAAATACACACACACACACACACACACACAACCTACACACACACACACACACACACACACACACATATTGTGTAGGTGGATGTACAGTAAAAGCGAAATAAGGAACTTGGCTACAAACAGAACCAAATCTGCACCGTCA
Oz41b	214	B	Oz41b_214_B	TGACATTGACCCAGGGAAGTTTGATAAGAATCCTGACTTAAGGTTGGAGTCAAATATCTCTGAAATTCAGAAAACCAAATACACACACACACACACACACACACACACACAACCTACACACACACACACACACACACACATATTGTGTAGGTGGATGTACAGTAAAAGCGAAATAAGGAACTTGGCTACAAACAGAACCAAATCTGCACCGTCA
Oz41b	216	A	Oz41b_216_A	TGACATTGACCCAGGGAAGTTTGATAAGAATCCTGACTTAAGGTTGGAGTCAAATATCTCTGAAATTCAGAAAACCAAATACACACACACACACACACACACACAACCTACACACACACACACACACACACACACACACACATATTGTGTAGGTGGATGTACAGTAAAAGCGAAATAAGGAACTTGGCTACAAACAGAACCAAATCTGCACCGTCA
Oz41b	216	B	Oz41b_216_B	TGACATTGACCCAGGGAAGTTTGATAAGAATCCTGACTTAAGGTTGGAGTCAAATATCTCTGAAATTCAGAAAACCAAATACACACACACACACACACACACACACACACACAACCTACACACACACACACACACACACACATATTGTGTAGGTGGATGTACAGTAAAAGCGAAATAAGGAACTTGGCTACAAACAGAACCAAATCTGCACCGTCA
Oz41b	218	A	Oz41b_218_A	TGACATTGACCCAGGGAAGTTTGATAAGAATCCTGACTTAAGGTTGGAGTCAAATATCTCTGAAATTCAGAAAACCAAATACACACACACACACACACACACACAACCTACACACACACACACACACACACACACACACACACATATTGTGTAGGTGGATGTACAGTAAAAGCGAAATAAGGAACTTGGCTACAAACAGAACCAAATCTGCACCGTCA
Oz41b	220	A	Oz41b_220_A	TGACATTGACCCAGGGAAGTTTGATAAGAATCCTGACTTAAGGTTGGAGTCAAATATCTCTGAAATTCAGAAAACCAAATACACACACACACACACACACACAACCTACACACACACACACACACACACACACACACACACACACATATTGTGTAGGTGGATGTACAGTAAAAGCGAAATAAGGAACTTGGCTACAAACAGAACCAAATCTGCACCGTCA
Oz41b	222	A	Oz41b_222_A	TGACATTGACCCAGGGAAGTTTGATAAGAATCCTGACTTAAGGTTGGAGTCAAATATCTCTGAAATTCAGAAAACCAAATACACACACACACACACACACACAACCTACACACACACACACACACACACACACACACACACACACACATATTGTGTAGGTGGATGTACAGTAAAAGCGAAATAAGGAACTTGGCTACAAACAGAACCAAATCTGCACCGTCA
Oz41b	222	B	Oz41b_222_B	TGACATTGACCCAGGGAAGTTTGATAAGAATCCTGACTTAAGGTTGGAGTCAAATATCTCTGAAATTCAGAAAACCAAATACACACACACACACACACACACACAACCTACACACACACACACACACACACACACACACACACACACATATTGTGTAGGTGGATGTACAGTAAAAGCGAAATAAGGAACTTGGCTACAAACAGAACCAAATCTGCACCGTCA
Oz41b	222	C	Oz41b_222_C	TGACATTGACCCAGGGAAGTTTGATAAGAATCCTGACTTAAGGTTGGAGTCAAATATCTCTGAAATTCAGAAAACCAAATACACACACACACACACACACACACACACAACCTACACACACACACACACACACACACACACACACACATATTGTGTAGGTGGATGTACAGTAAAAGCGAAATAAGGAACTTGGCTACAAACAGAACCAAATCTGCACCGTCA
Oz41b	223	A	Oz41b_223_A	TGACATTGACCCAGGGAAGTTTGATAAGAATCCTGACTTAAGGTTGGAGTCAAATATCTCTGAAATTCAGAAAACCAAATACACACACACACACACACACACACACACACACACACACACACACACACACACACACACACACACACACACATTGTGTAGGTGGATGTACAGTAAAAGCGAAATAAGGAACTTGGCTACAAACAGAACCAAATCTGCACCGTCA
Oz41b	223	B	Oz41b_223_B	TGACATTGACCCAGGGAAGTTTGATAAGAATCCTGACTTAAGGTTGGAGTCAAATATCTCTGAAATTCAGAAAACCAAATACACACACACACACACACACACACACACACACACACACTCACACACACACACACACACACACACACACACATTGTGTAGGTGGATGTACAGTAAAAGCGAAATAAGGAACTTGGCTACAAACAGAACCAAATCTGCACCGTCA
Oz41b	224	A	Oz41b_224_A	TGACATTGACCCAGGGAAGTTTGATAAGAATCCTGACTTAAGGTTGGAGTCAAATATCTCTGAAATTCAGAAAACCAAATACACACACACACACACACACACAACCTACACACACACACACACACACACACACACACACACACACACACATATTGTGTAGGTGGATGTACAGTAAAAGCGAAATAAGGAACTTGGCTACAAACAGAACCAAATCTGCACCGTCA
Oz41b	224	B	Oz41b_224_B	TGACATTGACCCAGGGAAGTTTGATAAGAATCCTGACTTAAGGTTGGAGTCAAATATCTCTGAAATTCAGAAAACCAAATACACACACACACACACACACACACAACCTACACACACACACACACACACACACACACACACACACACACATATTGTGTAGGTGGATGTACAGTAAAAGCGAAATAAGGAACTTGGCTACAAACAGAACCAAATCTGCACCGTCA
Oz41b	225	A	Oz41b_225_A	TGACATTGACCCAGGGAAGTTTGATAAGAATCCTGACTTAAGGTTGGAGTCAAATATCTCTGAAATTCAGAAAACCAAATACACACACACACACACACACACACACACACACACACACACACACACACACACACACACACACACACACACACATTGTGTAGGTGGATGTACAGTAAAAGCGAAATAAGGAACTTGGCTACAAACAGAACCAAATCTGCACCGTCA
Oz41b	225	B	Oz41b_225_B	TGACATTGACCCAGGGAAGTTTGATAAGAATCCTGACTTAAGGTTGGAGTCAAATATCTCTGAAATTCAGAAAACCAAATACACACACACACACACACACACACACACACACACACACTCACACACACACACACACACACACACACACACACATTGTGTAGGTGGATGTACAGTAAAAGCGAAATAAGGAACTTGGCTACAAACAGAACCAAATCTGCACCGTCA
Oz41b	226	A	Oz41b_226_A	TGACATTGACCCAGGGAAGTTTGATAAGAATCCTGACTTAAGGTTGGAGTCAAATATCTCTGAAATTCAGAAAACCAAATACACACACACACACACACACACAACCTACACACACACACACACACACACACACACACACACACACACACACATATTGTGTAGGTGGATGTACAGTAAAAGCGAAATAAGGAACTTGGCTACAAACAGAACCAAATCTGCACCGTCA
Oz41b	226	B	Oz41b_226_B	TGACATTGACCCAGGGAAGTTTGATAAGAATCCTGACTTAAGGTTGGAGTCAAATATCTCTGAAATTCAGAAAACCAAATACACACACACACACACACACACACAACCTACACACACACACACACACACACACACACACACACACACACACATATTGTGTAGGTGGATGTACAGTAAAAGCGAAATAAGGAACTTGGCTACAAACAGAACCAAATCTGCACCGTCA
Oz41b	226	C	Oz41b_226_C	TGACATTGACCCAGGGAAGTTTGATAAGAATCCTGACTTAAGGTTGGAGTCAAATATCTCTGAAATTCAGAAAACCAAATACACACACACACACACACACACACACACACACAACCTACACACACACACACACACACACACACACACACACATATTGTGTAGGTGGATGTACAGTAAAAGCGAAATAAGGAACTTGGCTACAAACAGAACCAAATCTGCACCGTCA
Oz41b	238	A	Oz41b_238_A	TGACATTGACCCAGGGAAGTTTGATAAGAATCCTGACTTAAGGTTGGAGTCAAATATCTCTGAAATTCAGAAAACCAAATACACACACACACACACACACACACACACACACACACACACACACAACCTACACACACACACACACACACACACACACACACACATATTGTGTAGGTGGATGTACAGTAAAAGCGAAATAAGGAACTTGGCTACAAACAGAACCAAATCTGCACCGTCA
Oz43b	204	A	Oz43b_204_A	TGAACAGAAGGGAGTGAGCACCTGACAGCCAGAGCAGTGGATTAGGATGTCCAGATAGCAGTCAGGGTAGCAAGTGTCCAATGTGGATGTCATTGAACAATATATAGCAATTTGGAACTTGTGTGAACATAGTCAGCCTTTTGGGACAGTGTGTGTGTGTGTGTGTGTGTATGTGTGTGCATGAGTGCTTGTGTGATTGAGGGG
Oz43b	210	A	Oz43b_210_A	TGAACAGAAGGGAGTGAGCACCTGACAGCCAGAGCAGTGGATTAGGATGTCCAGATAGCAGTCAGGGTAGCAAGTGTCCAATGTGGATGTCATTGAACAATATATAGCAATTTGGAACTTGTGTGAACATAGTCAGCCTTTTGGGACAGTGTGTGTGTGTGTGTGTGTGTGTGTGTATGTGTGTGCATGAGTGCTTGTGTGATTGAGGGG
Oz43b	216	A	Oz43b_216_A	TGAACAGAAGGGAGTGAGCACCTGACAGCCAGAGCAGTGGATTAGGATGTCCAGATAGCAGTCAGGGTAGCAAGTGTCCAATGTGGATGTCATTGAACAATATATAGCAATTTGGAACTTGTGTGAACATAGTCAGCCTTTTGGGACAGTGTGTGTGTGTGTGTGTGTGTGTGTGTGTGTGTATGTGTGTGCATGAGTGCTTGTGTGATTGAGGGG
Oz43b	218	A	Oz43b_218_A	TGAACAGAAGGGAGTGAGCACCTGACAGCCAGAGCAGTGGATTAGGATGTCCAGATAGCAGTCAGGGTAGCAAGTGTCCAATGTGGATGTCATTGAACAATATATAGCAATTTGGAACTTGTGTGAACATAGTCAGCCTTTTGGGACAGTGTGTGTGTGTGTGTGTGTGTGTGTGTGTGTGTGTATGTGTGTGCATGAGTGCTTGTGTGATTGAGGGG
Oz43b	220	A	Oz43b_220_A	TGAACAGAAGGGAGTGAGCACCTGACAGCCAGAGCAGTGGATTAGGATGTCCAGATAGCAGTCAGGGTAGCAAGTGTCCAATGTGGATGTCATTGAACAATATATAGCAATTTGGAACTTGTGTGAACATAGTCAGCCTTTTGGGACAGTGTGTGTGTGTGTGTGTGTGTGTGTGTGTGTGTGTGTATGTGTGTGCATGAGTGCTTGTGTGATTGAGGGG
Oz43b	222	A	Oz43b_222_A	TGAACAGAAGGGAGTGAGCACCTGACAGCCAGAGCAGTGGATTAGGATGTCCAGATAGCAGTCAGGGTAGCAAGTGTCCAATGTGGATGTCATTGAACAATATATAGCAATTTGGAACTTGTGTGAACATAGTCAGCCTTTTGGGACAGTGTGTGTGTGTGTGTGTGTGTGTGTGTGTGTGTGTGTGTATGTGTGTGCATGAGTGCTTGTGTGATTGAGGGG
Oz43b	226	A	Oz43b_226_A	TGAACAGAAGGGAGTGAGCACCTGACAGCCAGAGCAGTGGATTAGGATGTCCAGATAGCAGTCAGGGTAGCAAGTGTCCAATGTGGATGTCATTGAACAATATATAGCAATTTGGAACTTGTGTGAACATAGTCAGCCTTTTGGGACAGTGTGTGTGTGTGTGTGTGTGTGTGTGTGTGTGTGTGTGTGTGTATGTGTGTGCATGAGTGCTTGTGTGATTGAGGGG
Oz43b	228	A	Oz43b_228_A	TGAACAGAAGGGAGTGAGCACCTGACAGCCAGAGCAGTGGATTAGGATGTCCAGATAGCAGTCAGGGTAGCAAGTGTCCAATGTGGATGTCATTGAACAATATATAGCAATTTGGAACTTGTGTGAACATAGTCAGCCTTTTGGGACAGTGTGTGTGTGTGTGTGTGTGTGTGTGTGTGTGTGTGTGTGTGTGTATGTGTGTGCATGAGTGCTTGTGTGATTGAGGGG
Oz43b	230	A	Oz43b_230_A	TGAACAGAAGGGAGTGAGCACCTGACAGCCAGAGCAGTGGATTAGGATGTCCAGATAGCAGTCAGGGTAGCAAGTGTCCAATGTGGATGTCATTGAACAATATATAGCAATTTGGAACTTGTGTGAACATAGTCAGCCTTTTGGGACAGTGTGTGTGTGTGTGTGTGTGTGTGTGTGTGTGTGTGTGTGTGTGTGTATGTGTGTGCATGAGTGCTTGTGTGATTGAGGGG
Oz43b	230	B	Oz43b_230_B	TGAACAGAAGGGAGTGAGCACCTGCCAGCCAGAGCAGTGGATTAGGATGTCCAGATAGCAGTCAGGGTAGCAAGTGTCCAATGTGGATGTCATTGAACAATATATAGCAATTTGGAACTTGTGTGAACATAGTCAGCCTTTTGGGACAGTGTGTGTGTGTGTGTGTGTGTGTGTGTGTGTGTGTGTGTGTGTGTGTATGTGTGTGCATGAGTGCTTGTGTGATTGAGGGG
Oz43b	232	A	Oz43b_232_A	TGAACAGAAGGGAGTGAGCACCTGACAGCCAGAGCAGTGGATTAGGATGTCCAGATAGCAGTCAGGGTAGCAAGTGTCCAATGTGGATGTCATTGAACAATATATAGCAATTTGGAACTTGTGTGAACATAGTCAGCCTTTTGGGACAGTGTGTGTGTGTGTGTGTGTGTGTGTGTGTGTGTGTGTGTGTGTGTGTGTATGTGTGTGCATGAGTGCTTGTGTGATTGAGGGG
Oz43b	234	A	Oz43b_234_A	TGAACAGAAGGGAGTGAGCACCTGACAGCCAGAGCAGTGGATTAGGATGTCCAGATAGCAGTCAGGGTAGCAAGTGTCCAATGTGGATGTCATTGAACAATATATAGCAATTTGGAACTTGTGTGAACATAGTCAGCCTTTTGGGACAGTGTGTGTGTGTGTGTGTGTGTGTGTGTGTGTGTGTGTGTGTGTGTGTGTGTATGTGTGTGCATGAGTGCTTGTGTGATTGAGGGG
Oz43b	234	B	Oz43b_234_B	TGAACAGAAGGGAGTGAGCACCTGCCAGCCAGAGCAGTGGATTAGGATGTCCAGATAGCAGTCAGGGTAGCAAGTGTCCAATGTGGATGTCATTGAACAATATATAGCAATTTGGAACTTGTGTGAACATAGTCAGCCTTTTGGGACAGTGTGTGTGTGTGTGTGTGTGTGTGTGTGTGTGTGTGTGTGTGTGTGTGTGTATGTGTGTGCATGAGTGCTTGTGTGATTGAGGGG
Oz43b	236	A	Oz43b_236_A	TGAACAGAAGGGAGTGAGCACCTGACAGCCAGAGCAGTGGATTAGGATGTCCAGATAGCAGTCAGGGTAGCAAGTGTCCAATGTGGATGTCATTGAACAATATATAGCAATTTGGAACTTGTGTGAACATAGTCAGCCTTTTGGGACAGTGTGTGTGTGTGTGTGTGTGTGTGTGTGTGTGTGTGTGTGTGTGTGTGTGTGTATGTGTGTGCATGAGTGCTTGTGTGATTGAGGGG
Oz43b	236	B	Oz43b_236_B	TGAACAGAAGGGAGTGAGCACCTGCCAGCCAGAGCAGTGGATTAGGATGTCCAGATAGCAGTCAGGGTAGCAAGTGTCCAATGTGGATGTCATTGAACAATATATAGCAATTTGGAACTTGTGTGAACATAGTCAGCCTTTTGGGACAGTGTGTGTGTGTGTGTGTGTGTGTGTGTGTGTGTGTGTGTGTGTGTGTGTGTGTATGTGTGTGCATGAGTGCTTGTGTGATTGAGGGG
Oz43b	238	A	Oz43b_238_A	TGAACAGAAGGGAGTGAGCACCTGACAGCCAGAGCAGTGGATTAGGATGTCCAGATAGCAGTCAGGGTAGCAAGTGTCCAATGTGGATGTCATTGAACAATATATAGCAATTTGGAACTTGTGTGAACATAGTCAGCCTTTTGGGACAGTGTGTGTGTGTGTGTGTGTGTGTGTGTGTGTGTGTGTGTGTGTGTGTGTGTGTGTATGTGTGTGCATGAGTGCTTGTGTGATTGAGGGG
Oz43b	238	B	Oz43b_238_B	TGAACAGAAGGGAGTGAGCACCTGCCAGCCAGAGCAGTGGATTAGGATGTCCAGATAGCAGTCAGGGTAGCAAGTGTCCAATGTGGATGTCATTGAACAATATATAGCAATTTGGAACTTGTGTGAACATAGTCAGCCTTTTGGGACAGTGTGTGTGTGTGTGTGTGTGTGTGTGTGTGTGTGTGTGTGTGTGTGTGTGTGTGTATGTGTGTGCATGAGTGCTTGTGTGATTGAGGGG
Oz43b	240	A	Oz43b_240_A	TGAACAGAAGGGAGTGAGCACCTGACAGCCAGAGCAGTGGATTAGGATGTCCAGATAGCAGTCAGGGTAGCAAGTGTCCAATGTGGATGTCATTGAACAATATATAGCAATTTGGAACTTGTGTGAACATAGTCAGCCTTTTGGGACAGTGTGTGTGTGTGTGTGTGTGTGTGTGTGTGTGTGTGTGTGTGTGTGTGTGTGTGTGTATGTGTGTGCATGAGTGCTTGTGTGATTGAGGGG
Oz43b	242	A	Oz43b_242_A	TGAACAGAAGGGAGTGAGCACCTGACAGCCAGAGCAGTGGATTAGGATGTCCAGATAGCAGTCAGGGTAGCAAGTGTCCAATGTGGATGTCATTGAACAATATATAGCAATTTGGAACTTGTGTGAACATAGTCAGCCTTTTGGGACAGTGTGTGTGTGTGTGTGTGTGTGTGTGTGTGTGTGTGTGTGTGTGTGTGTGTGTGTGTGTATGTGTGTGCATGAGTGCTTGTGTGATTGAGGGG
Oz43b	244	A	Oz43b_244_A	TGAACAGAAGGGAGTGAGCACCTGACAGCCAGAGCAGTGGATTAGGATGTCCAGATAGCAGTCAGGGTAGCAAGTGTCCAATGTGGATGTCATTGAACAATATATAGCAATTTGGAACTTGTGTGAACATAGTCAGCCTTTTGGGACAGTGTGTGTGTGTGTGTGTGTGTGTGTGTGTGTGTGTGTGTGTGTGTGTGTGTGTGTGTGTGTATGTGTGTGCATGAGTGCTTGTGTGATTGAGGGG
Oz43b	246	A	Oz43b_246_A	TGAACAGAAGGGAGTGAGCACCTGACAGCCAGAGCAGTGGATTAGGATGTCCAGATAGCAGTCAGGGTAGCAAGTGTCCAATGTGGATGTCATTGAACAATATATAGCAATTTGGAACTTGTGTGAACATAGTCAGCCTTTTGGGACAGTGTGTGTGTGTGTGTGTGTGTGTGTGTGTGTGTGTGTGTGTGTGTGTGTGTGTGTGTGTGTGTATGTGTGTGCATGAGTGCTTGTGTGATTGAGGGG
Oz43b	248	A	Oz43b_248_A	TGAACAGAAGGGAGTGAGCACCTGACAGCCAGAGCAGTGGATTAGGATGTCCAGATAGCAGTCAGGGTAGCAAGTGTCCAATGTGGATGTCATTGAACAATATATAGCAATTTGGAACTTGTGTGAACATAGTCAGCCTTTTGGGACAGTGTGTGTGTGTGTGTGTGTGTGTGTGTGTGTGTGTGTGTGTGTGTGTGTGTGTGTGTGTGTGTGTATGTGTGTGCATGAGTGCTTGTGTGATTGAGGGG
Oz43b	250	A	Oz43b_250_A	TGAACAGAAGGGAGTGAGCACCTGACAGCCAGAGCAGTGGATTAGGATGTCCAGATAGCAGTCAGGGTAGCAAGTGTCCAATGTGGATGTCATTGAACAATATATAGCAATTTGGAACTTGTGTGAACATAGTCAGCCTTTTGGGACAGTGTGTGTGTGTGTGTGTGTGTGTGTGTGTGTGTGTGTGTGTGTGTGTGTGTGTGTGTGTGTGTGTGTATGTGTGTGCATGAGTGCTTGTGTGATTGAGGGG
Oz44b	199	A	Oz44b_199_A	CCAGAGAGGTTACCGAAATGATTCTATGACCATTTCTGCATCAGAATGCTTTAGAAAGTACATTTCTCAAAAATGTGCGTAGACACGCGTGCACACACACACACACACACGGAGTAGGAAATACAAATGTGGCTAAAGGTTTTCCAAAGACTTAAAACCAATATAGTGAGTTAACATCAAATGTGTTTCCTGCGTGTGG
Oz44b	199	B	Oz44b_199_B	CCAGAGAGGTTACCGAAATGATTCTATGACCATTTCTGCATCAGAATGCTTTAGAAAGTACATTTCTCAAAAATGTGTGTAGACACGCGTGCACACACACACACACACACGGAGTAGGAAATACAAATGTGGCTAAAGGCTTTCCAAAGACTTAAAACCAATATAGTGAGTTAACATCAAATGTGTTTCCTGCGTGTGG
Oz44b	199	C	Oz44b_199_C	CCAGAGAGGTTACCGAAATGATTCTATGACCATTTCTGCATCAGAATGCTTTAGAAAGTACATTTCTCAAAAATGTGTGTAGACACGCGTGCACACACACACACACACACGGAGTAGGAAATACAAATGTGGCTAAAGGTTTTCCAAAGACTTAAAACCAATATAGTGAGTTAACATCAAATGTGTTTCCTGCGTGTGG
Oz44b	219	A	Oz44b_219_A	CCAGAGAGGTTACCGAAATGATTCTATGACCATTTCTGCATCAGAATGCTTTAGAAAGTACATTTCTCAAAAATGTGTGTAGACACGCGTGCACACACACACACACACACACACACACACACACACACACGGAGTAGGAAATACAAATGTGGCTAAAGGTTTTCCAAAGACTTAAAACCAATATAGTGAGTTAACATCAAATGTGTTTCCTGCGTGTGG
Oz44b	221	A	Oz44b_221_A	CCAGAGAGGTTACCGAAATGATTCTATGACCATTTCTGCATCAGAATGCTTTAGAAAGTACATTTCTCAAAAATGTGTGTAGACACGCGTGCACACACACACACACACACACACACACACACACACACACACGGAGTAGGAAATACAAATGTGGCTAAAGGTTTTCCAAAGACTTAAAACCAATATAGTGAGTTAACATCAAATGTGTTTCCTGCGTGTGG
Oz44b	223	A	Oz44b_223_A	CCAGAGAGGTTACCGAAATGATTCTATGACCATTTCTGCATCAGAATGCTTTAGAAAGTACATTTCTCAAAAATGTGTGTAGACACGCGTGCACACACACACACACACACACACACACACACACACACACACACGGAGTAGGAAATACAAATGTGGCTAAAGGTTTTCCAAAGACTTAAAACCAATATAGTGAGTTAACATCAAATGTGTTTCCTGCGTGTGG
Oz44b	223	B	Oz44b_223_B	CCAGAGAGGTTACCGAAATGATTCTATGACCATTTCTGCATCAGAATGCTTTAGAAAGTACATTTCTCAAAAATGTGTGTAGACACGCGTGCGCACACACACACACACACACACACACACACACACACACACACGGAGTAGGAAATACAAATGTGGCTAAAGGTTTTCCAAAGATTTAAAACCAATATAGTGAGTTAACATCAAATGTGTTTCCTGCGTGTGG
Oz44b	225	A	Oz44b_225_A	CCAGAGAGGTTACCGAAATGATTCTATGACCATTTCTGCATCAGAATGCTTTAGAAAGTACATTTCTCAAAAATGTGTGTAGACACGCGTGCACACACACACACACACACACACACACACACACACACACACACACGGAGTAGGAAATACAAATGTGGCTAAAGGTTTTCCAAAGACTTAAAACCAATATAGTGAGTTAACATCAAATGTGTTTCCTGCGTGTGG
Oz44b	227	A	Oz44b_227_A	CCAGAGAGGTTACCGAAATGATTCTATGACCATTTCTGCATCAGAATGCTTTAGAAAGTACATTTCTCAAAAATGTGTGTAGACACGCGTGCACACACACACACACACACACACACACACACACACACACACACACACGGAGTAGGAAATACAAATGTGGCTAAAGGTTTTCCAAAGACTTAAAACCAATATAGTAAGTTAACATCAAATGTGTTTCCTGCGTGTGG
Oz44b	227	B	Oz44b_227_B	CCAGAGAGGTTACCGAAATGATTCTATGACCATTTCTGCATCAGAATGCTTTAGAAAGTACATTTCTCAAAAATGTGTGTAGACACGCGTGCACACACACACACACACACACACACACACACACACACACACACACACGGAGTAGGAAATACAAATGTGGCTAAAGGTTTTCCAAAGACTTAAAACCAATATAGTGAGTTAACATCAAATGTGTTTCCTGCGTGTGG
Oz44b	229	A	Oz44b_229_A	CCAGAGAGGTTACCGAAATGATTCTATGACCATTTCTGCATCAGAATGCTTTAGAAAGTACATTTCTCAAAAATGTGTGTAGACACGCGTGCACACACACACACACACACACACACACACACACACACACACACACACACGGAGTAGGAAATACAAATGTGGCTAAAGGTTTTCCAAAGACTTAAAACCAATATAGTGAGTTAACATCAAATGTGTTTCCTGCGTGTGG
Oz44b	231	A	Oz44b_231_A	CCAGAGAGGTTACCGAAATGATTCTATGACCATTTCTGCATCAGAATGCTTTAGAAAGTACATTTCTCAAAAATGTGTGTAGACACGCGTGCACACACACACACACACACACACACACACACACACACACACACACACACACGGAGTAGGAAATACAAATGTGGCTAAAGGTTTTCCAAAGACTTAAAACCAATATAGTGAGTTAACATCAAATGTGTTTCCTGCGTGTGG
Oz44b	235	A	Oz44b_235_A	CCAGAGAGGTTACCGAAATGATTCTATGACCATTTCTGCATCAGAATGCTTTAGAAAGTACATTTCTCAAAAATGTGTGTAGACACGCGTGCACACACACACACACACACATACACACACACACACACACACACACACACACACACGGAGTAGGAAATACAAATGTGGCTAAAGGTTTTCCAAAGACTTAAAACCAATATAGTGAGTTAACATCAAATGTGTTTCCTGCGTGTGG
Oz44b	237	A	Oz44b_237_A	CCAGAGAGGTTACCGAAATGATTCTATGACCATTTCTGCATCAGAATGCTTTAGAAAGTACATTTCTCAAAAATGTGTGTAGACACGCGTGCACACACACACACACACACACATACACACACACACACACACACACACACACACACACGGAGTAGGAAATACAAATGTGGCTAAAGGTTTTCCAAAGACTTAAAACCAATATAGTGAGTTAACATCAAATGTGTTTCCTGCGTGTGG
Oz44b	239	A	Oz44b_239_A	CCAGAGAGGTTACCGAAATGATTCTATGACCATTTCTGCATCAGAATGCTTTAGAAAGTACATTTCTCAAAAATGTGTGTAGACACGCGTGCACACACACACACACACACACATACACACACACACACACACACACACACACACACACACGGAGTAGGAAATACAAATGTGGCTAAAGGTTTTCCAAAGACTTAAAACCAATATAGTGAGTTAACATCAAATGTGTTTCCTGCGTGTGG
Oz44b	243	A	Oz44b_243_A	CCAGAGAGGTTACCGAAATGATTCTATGACCATTTCTGCATCAGAATGCTTTAGAAAGTACATTTCTCAAAAATGTGTGTAGACACGCGTGCACACACACACACACACACACATACACACACACACACACACACACACACACACACACACACACGGAGTAGGAAATACAAATGTGGCTAAAGGTTTTCCAAAGACTTAAAACCAATATAGTGAGTTAACATCAAATGTGTTTCCTGCGTGTGG
