# Supplementary material for: Digital fragment analysis of short tandem repeats by high‐throughput amplicon sequencing
Source: Ecol Evol. 2016 Jun 8;6(13):4502–12. doi: 10.1002/ece3.2221 (PMC4930997; doi:10.1002/ece3.2221)
Supplement: Supplementary file 5 — Table S4. Assumptions of per‐item cost and usage in the cost comparison analysis (one Excel file). [file ECE3-6-4502-s005.xlsx]

## Sheet: cost assumptions
Item	cost per item
96-well PCR plate	2.55
Taq master mix	0.455
Multiplex master mix	2.78
locus primers (20-25 bp)	0.01
fusion primers (50-55 bp)	0.02
fluorescent probe	0.06
pipette tip (filter)	0.04
adhesive sealing film	1.66
96-well PCR cleanup-kit	100.75
Individual PCR cleanup	1.92
MiSeq 2x300 bp run	1600
Formamide + ladder	0.550284
GA run	2

## Sheet: 2 Round PCR
stage	Item
1st round	pcr plate	1	per batch per locus
	master mix	1	per sample per locus
	primers	1	per sample per locus
	DNA tip	1	per sample per locus
	MM tip	12	per batch per locus
	sealing film	1	per batch per locus
	PCR cleanup-kit	1	per batch per locus
2nd round	pcr plate	1	per batch
	master mix	1	per sample per locus
	primers	1	per sample per locus
	DNA tip	1	per sample per locus
	MM tip	12	per batch
	primer tips	20	per batch
	sealing film	1	per batch
Sequencing	PCR cleanup	1	per run
	MiSeq run	1	per run

## Sheet: 3-round PCR
stage	Item
1st round	pcr plate	1 per batch
	master mix	1 per sample
	primers	1 per sample per locus
	DNA tip	1 per sample per locus
	MM tip	12 per batch
	sealing film	1 per batch
	PCR cleanup-kit	1 per batch
2nd round	pcr plate	1 per batch
	master mix	1 per sample
	primers	1 per sample
	DNA tip	1 per sample
	MM tip	12 per batch
	primer tips	20 per batch
	sealing film	1 per batch
Sequencing	PCR cleanup	1 per run
	MiSeq run	1 per run

## Sheet: capillary electrophoresis
stage	Item
1st round	pcr plate	1 per batch
	master mix	1 per sample
	primers	1 per sample per locus
	probes	1 per sample per locus
	DNA tip	1 per sample
	MM tip	12 per batch
	sealing film	1 per batch
	PCR cleanup-kit	1 per batch
Sequencing	PCR cleanup	1 per run
	Formamide + ladder	1 per sample per batch
	GA run	1 per sample per batch
